# Supplementary material for: (1E,4E)-1,5-Bis(thio­phen-3-yl)penta-1,4-dien-3-one
Source: Acta Crystallogr Sect E Struct Rep Online. 2011 Aug 17;67(Pt 9):o2354. doi: 10.1107/S160053681103248X (PMC3200598; doi:10.1107/S160053681103248X)
Supplement: Supplementary file 2 [file e-67-o2354-Isup2.hkl]

#
# h,k,l, Fc-squared, Fo-squared, sigma(Fo-squared) and status flag
#
data_I
_shelx_title ' 33DTA in Pbca'
_shelx_refln_list_code          4
_shelx_F_calc_maximum      141.71
_exptl_crystal_F_000      1024.00
_reflns_d_resolution_high  0.7699
 
loop_
 _symmetry_equiv_pos_as_xyz
 'x, y, z'
 '-x+1/2, -y, z+1/2'
 'x+1/2, -y+1/2, -z'
 '-x, y+1/2, -z+1/2'
 '-x, -y, -z'
 'x-1/2, y, -z-1/2'
 '-x-1/2, y-1/2, z'
 'x, -y-1/2, z-1/2'
 
_cell_length_a    11.8908
_cell_length_b     7.1807
_cell_length_c    28.3004
_cell_angle_alpha  90.000
_cell_angle_beta   90.000
_cell_angle_gamma  90.000
 
_shelx_F_squared_multiplier     1.000
 
loop_
 _refln_index_h
 _refln_index_k
 _refln_index_l
 _refln_F_squared_calc
 _refln_F_squared_meas
 _refln_F_squared_sigma
 _refln_observed_status
   2   0   0     9332.32     9081.64     98.78 o
   4   0   0    11441.60    11590.25    111.87 o
   6   0   0     6252.49     7916.36    103.28 o
   8   0   0       25.31       -1.13      2.07 o
  10   0   0      105.57      107.41      5.67 o
  12   0   0      594.19      630.29     15.79 o
  14   0   0       34.84       22.29      7.81 o
   2   1   0     9896.17    10069.38     83.88 o
   4   1   0      671.35      692.33      5.49 o
   6   1   0      517.60      645.69      6.56 o
   8   1   0      454.66      415.96      5.52 o
  10   1   0       24.36       16.41      2.64 o
  12   1   0       15.86       12.02      3.34 o
  14   1   0        7.97        1.53      4.37 o
   2   2   0    15786.89    16512.76    273.18 o
   4   2   0      578.64      509.92      5.10 o
   6   2   0     3674.32     4201.74     36.59 o
   8   2   0      803.19      934.84     11.43 o
  10   2   0        3.95        1.04      2.45 o
  12   2   0       36.61       50.38      4.61 o
  14   2   0        8.12        8.30      4.63 o
   2   3   0        6.43       -0.65      1.29 o
   4   3   0     4564.45     4727.73     40.33 o
   6   3   0      399.24      366.66      5.56 o
   8   3   0       10.22        1.87      1.81 o
  10   3   0      225.73      203.87      6.23 o
  12   3   0       15.12        6.19      3.56 o
  14   3   0       45.71       48.03      5.35 o
   0   4   0      773.23      638.15     10.11 o
   2   4   0      577.44      682.73      8.08 o
   4   4   0     8340.25     8640.18     75.97 o
   6   4   0      211.53      207.32      3.62 o
   8   4   0     1040.74     1047.78     11.98 o
  10   4   0      272.65      267.72      6.24 o
  12   4   0       26.58       32.04      4.01 o
   2   5   0      124.68      120.17      3.14 o
   4   5   0       20.84       10.76      1.87 o
   6   5   0     1746.57     1716.72     18.69 o
   8   5   0        1.74       -1.26      2.22 o
  10   5   0        5.02       -0.09      3.02 o
  12   5   0        7.78        4.07      3.98 o
   0   6   0       72.74       57.71      4.38 o
   2   6   0       25.04       25.98      2.33 o
   4   6   0      165.06      171.26      5.53 o
   6   6   0       19.38       14.83      2.60 o
   8   6   0      214.09      233.05      8.85 o
  10   6   0        5.68        7.19      3.13 o
   2   7   0      138.84      168.95      5.50 o
   4   7   0       25.33       31.53      4.54 o
   6   7   0       71.64       69.98      4.03 o
   8   7   0       66.59       59.39      4.64 o
  10   7   0       37.05       31.18      5.24 o
   0   8   0       45.39       31.58      3.86 o
   2   8   0      105.38      100.50      6.97 o
   4   8   0       22.60       23.17      4.48 o
   6   8   0        2.85        3.15      2.48 o
   2   9   0        2.14        6.25      6.64 o
   4   9   0       21.84       13.66      8.00 o
   1   1   1     1768.57     1698.15      9.04 o
   2   1   1    20082.91    19516.39    561.10 o
   3   1   1    11813.96    12117.66     63.83 o
   4   1   1      228.64      283.72      2.00 o
   5   1   1      554.41      609.41      3.97 o
   6   1   1      384.88      426.00      3.44 o
   7   1   1      101.66      105.98      1.81 o
   8   1   1      135.35      176.23      2.54 o
   9   1   1       22.26       10.98      1.44 o
  10   1   1      401.59      366.66      4.87 o
  11   1   1       72.44       70.81      2.84 o
  12   1   1       20.24       26.38      2.56 o
  13   1   1       36.26       43.18      3.40 o
  14   1   1        3.25        1.02      3.25 o
  15   1   1        0.77       -0.74      3.65 o
   2   2   1     2407.20     2496.41     13.94 o
   3   2   1     3890.69     3858.34     19.73 o
   4   2   1     8800.39     8910.50     48.96 o
   5   2   1     3617.54     3853.81     22.70 o
   6   2   1       52.95       29.12      1.19 o
   7   2   1      487.45      386.82      3.62 o
   8   2   1      753.26      743.29      6.13 o
   9   2   1       22.51       15.52      1.48 o
  10   2   1      456.83      426.86      5.47 o
  11   2   1      125.49      129.85      4.09 o
  12   2   1      210.70      223.78      5.54 o
  13   2   1       13.57       16.94      2.91 o
  14   2   1        5.91        1.47      3.13 o
  15   2   1        0.01       -3.33      3.29 o
   1   3   1     1070.05     1128.50      8.15 o
   2   3   1      344.87      388.60      3.47 o
   3   3   1      576.40      570.26      4.25 o
   4   3   1      311.79      236.58      2.37 o
   5   3   1      590.17      570.56      3.83 o
   6   3   1       70.21       93.01      1.60 o
   7   3   1      330.40      320.16      3.08 o
   8   3   1      114.57      101.38      2.37 o
   9   3   1       15.82        9.45      1.82 o
  10   3   1      215.61      187.91      4.34 o
  11   3   1       11.87        8.61      2.43 o
  12   3   1       61.93       57.01      3.41 o
  13   3   1        4.47        1.65      2.68 o
  14   3   1       14.83       17.65      3.25 o
   0   4   1      513.71      443.88      5.64 o
   1   4   1      260.77      272.18      4.67 o
   2   4   1      179.98      161.70      2.36 o
   3   4   1     1222.81     1261.63     10.24 o
   4   4   1       15.19        7.10      1.78 o
   5   4   1       57.47       44.71      1.35 o
   6   4   1      106.01      105.08      1.93 o
   7   4   1      439.97      454.10      5.13 o
   8   4   1       51.87       54.49      1.99 o
   9   4   1       32.96       32.34      2.12 o
  10   4   1        4.93        1.23      1.72 o
  11   4   1        1.77       -0.86      1.94 o
  12   4   1        3.43       -1.66      2.32 o
  13   4   1        0.00       -3.54      2.36 o
   1   5   1       31.37       27.95      1.10 o
   2   5   1      617.67      626.45      6.01 o
   3   5   1      110.38      114.40      2.70 o
   4   5   1       49.39       39.24      1.67 o
   5   5   1      901.79      913.61      9.41 o
   6   5   1      493.64      453.89      4.67 o
   7   5   1        5.24        7.63      1.56 o
   8   5   1       71.18       67.14      2.46 o
   9   5   1      134.27      122.09      3.68 o
  10   5   1        5.54        3.97      2.17 o
  11   5   1       24.64       17.28      2.86 o
  12   5   1        6.90        3.83      2.82 o
  13   5   1        0.86       -4.25      2.83 o
   0   6   1      784.20      733.42     13.76 o
   1   6   1      128.38      124.70      2.48 o
   2   6   1       66.15       70.31      2.23 o
   3   6   1      348.27      332.17      5.87 o
   4   6   1       82.16       75.34      2.73 o
   5   6   1      218.98      225.72      4.16 o
   6   6   1       74.04       71.87      2.45 o
   7   6   1        5.95        2.39      1.79 o
   8   6   1       65.54       72.44      2.52 o
   9   6   1       33.83       30.14      2.37 o
  10   6   1        0.98        4.60      2.13 o
  11   6   1        1.99        0.72      2.48 o
   1   7   1        0.14        2.57      1.92 o
   2   7   1        5.24       -0.27      1.71 o
   3   7   1       48.73       35.64      2.63 o
   4   7   1       13.97       10.40      2.78 o
   5   7   1      159.69      139.47      4.56 o
   6   7   1       13.44       12.02      1.65 o
   7   7   1       83.19       73.21      2.90 o
   8   7   1        2.54        7.05      2.21 o
   9   7   1        1.47       -2.66      2.46 o
  10   7   1        2.04        0.64      2.74 o
   0   8   1       25.90       22.71      2.61 o
   1   8   1        4.71        4.52      1.64 o
   2   8   1       11.04        7.84      2.97 o
   3   8   1       15.79       15.22      2.61 o
   4   8   1       39.24       43.51      3.55 o
   5   8   1        0.03       -3.23      2.87 o
   6   8   1        8.77        7.56      1.87 o
   7   8   1       37.84       36.52      2.59 o
   1   9   1       16.80       18.27      2.14 o
   2   9   1        0.08        5.95      4.55 o
   3   9   1        6.01        3.28      4.76 o
   4   9   1       41.20       34.76      6.55 o
   0   0   2      157.78      147.70      3.07 o
   1   0   2        4.71        8.42      0.35 o
   2   0   2      659.75      591.24      4.94 o
   4   0   2       61.21       49.76      1.22 o
   5   0   2        1.89        0.41      0.81 o
   6   0   2       16.94       21.09      1.35 o
   7   0   2     6846.63     7263.98     62.06 o
   8   0   2      309.89      302.59      4.87 o
   9   0   2     1016.84     1088.09     12.94 o
  10   0   2       25.33       18.55      2.54 o
  11   0   2     1682.13     1784.21     22.57 o
  12   0   2       26.46       24.23      3.88 o
  13   0   2        9.14       10.75      3.55 o
  14   0   2        0.80        2.45      4.33 o
  15   0   2       67.64       89.50      7.92 o
   1   1   2     1563.44     1572.88      8.20 o
   3   1   2     1624.14     1714.18      8.58 o
   4   1   2      424.43      454.46      2.86 o
   5   1   2       79.49       73.45      1.21 o
   6   1   2       59.98       58.14      1.32 o
   7   1   2       23.59       17.03      1.05 o
   8   1   2       48.79       65.53      1.78 o
   9   1   2       30.03       21.65      1.61 o
  10   1   2       58.08       50.18      2.30 o
  11   1   2       26.85       16.63      2.08 o
  12   1   2        6.51        4.71      2.13 o
  13   1   2       32.68       34.84      3.43 o
  14   1   2       21.32       16.63      3.59 o
  15   1   2        0.46       -4.02      3.29 o
   2   2   2    13377.20    14294.87    118.91 o
   3   2   2        7.41        4.42      0.49 o
   4   2   2       37.99       63.09      1.12 o
   5   2   2      872.95      946.99      6.37 o
   6   2   2      143.89      158.27      2.07 o
   7   2   2      301.61      353.66      3.38 o
   8   2   2        6.15       -1.70      1.13 o
   9   2   2        4.72        3.38      1.38 o
  10   2   2      321.07      297.98      4.58 o
  11   2   2        0.08        3.64      2.26 o
  12   2   2       41.38       37.97      3.19 o
  13   2   2        0.77        2.26      2.54 o
  14   2   2        0.24       -4.05      3.11 o
  15   2   2        0.20        3.35      3.60 o
   1   3   2     3083.29     3283.99     20.97 o
   2   3   2     5506.92     5920.56     41.76 o
   3   3   2      934.39      980.82      6.46 o
   4   3   2     7812.81     8404.59     48.96 o
   5   3   2       21.45        4.53      0.68 o
   6   3   2      268.18      267.35      2.61 o
   7   3   2       70.29       50.66      1.37 o
   8   3   2      140.17      117.12      2.61 o
   9   3   2        4.24       -1.61      1.73 o
  10   3   2        0.05       -2.88      1.92 o
  11   3   2        9.04        8.15      2.41 o
  12   3   2        5.75        5.03      2.51 o
  13   3   2        2.55       -2.56      2.59 o
  14   3   2        0.29       -4.17      2.78 o
   0   4   2        3.84       12.33      0.88 o
   1   4   2     6432.09     6579.21     51.09 o
   2   4   2       21.64       25.95      1.03 o
   3   4   2      639.35      584.98      5.04 o
   4   4   2       19.95       11.72      2.40 o
   5   4   2     1885.20     1945.27     12.31 o
   6   4   2      455.54      468.88      4.12 o
   7   4   2      830.11      823.28      7.39 o
   8   4   2        2.27       -1.64      1.22 o
   9   4   2       14.47        9.70      1.80 o
  10   4   2       72.60       60.88      2.72 o
  11   4   2       83.65       91.45      3.53 o
  12   4   2       24.38       22.27      3.51 o
  13   4   2        3.86       -0.31      2.70 o
   1   5   2       23.88       25.86      1.08 o
   2   5   2       36.50       27.21      1.64 o
   3   5   2      397.72      437.59      4.55 o
   4   5   2      115.56      114.67      2.38 o
   5   5   2       54.05       38.75      1.90 o
   6   5   2      496.50      486.11      4.86 o
   7   5   2       30.51       25.95      1.79 o
   8   5   2        0.28       -1.89      1.56 o
   9   5   2        9.38        2.97      2.06 o
  10   5   2        5.37        7.66      2.30 o
  11   5   2        4.98        3.51      2.56 o
  12   5   2        4.03        5.22      2.85 o
  13   5   2       24.26       21.63      3.42 o
   0   6   2      376.83      389.54      6.95 o
   1   6   2       89.17       87.21      2.21 o
   2   6   2        1.96        0.60      1.46 o
   3   6   2      199.75      191.31      4.49 o
   4   6   2      197.65      203.35      3.96 o
   5   6   2       90.21       99.97      3.63 o
   6   6   2       59.39       56.19      2.57 o
   7   6   2      100.68      110.06      3.25 o
   8   6   2      147.60      124.87      3.06 o
   9   6   2        5.58        6.51      2.00 o
  10   6   2        0.26       -0.39      2.04 o
  11   6   2       26.87       41.04      3.17 o
   1   7   2       85.08       93.11      2.97 o
   2   7   2       66.39       59.34      3.49 o
   3   7   2       32.86       29.45      2.44 o
   4   7   2       69.40       75.65      4.05 o
   5   7   2      213.92      239.62      9.19 o
   6   7   2        3.23        0.37      1.73 o
   7   7   2       21.81       19.00      2.07 o
   8   7   2       55.01       52.75      2.92 o
   9   7   2       25.76       30.24      3.10 o
  10   7   2        0.41        5.41      2.80 o
   0   8   2        1.56       -3.04      2.62 o
   1   8   2       37.13       30.72      2.82 o
   2   8   2        0.81        0.98      2.07 o
   3   8   2       22.73       22.62      2.72 o
   4   8   2       12.84       14.36      2.95 o
   5   8   2        0.01       -0.58      2.33 o
   6   8   2       11.38       12.33      1.89 o
   7   8   2        1.88        3.76      2.07 o
   1   9   2        0.19       -0.82      2.10 o
   2   9   2        2.31        1.90      2.39 o
   3   9   2       15.89        4.94      7.42 o
   1   1   3     9179.65     9619.43     92.18 o
   2   1   3    17644.80    18267.22    319.12 o
   3   1   3      638.34      669.08      3.65 o
   4   1   3      238.84      255.42      1.88 o
   5   1   3       16.41       22.43      0.82 o
   6   1   3        9.49        7.27      0.82 o
   7   1   3      161.51      186.11      2.35 o
   8   1   3      405.22      441.37      4.20 o
   9   1   3       27.61       20.65      1.70 o
  10   1   3        0.14       -2.36      1.58 o
  11   1   3       46.57       36.02      2.40 o
  12   1   3      162.63      166.22      4.30 o
  13   1   3       85.02       78.51      3.98 o
  14   1   3       95.20       84.01      4.92 o
  15   1   3        1.07        0.01      3.50 o
   0   2   3       10.43        0.29      0.76 o
   1   2   3      758.76      686.74      3.94 o
   2   2   3     3086.81     3206.68     16.93 o
   3   2   3     7597.71     7488.03     38.33 o
   4   2   3     2068.97     1981.31     11.52 o
   5   2   3      357.53      305.85      3.03 o
   6   2   3      562.43      657.42      4.93 o
   7   2   3     2960.18     3008.84     18.34 o
   8   2   3      617.16      687.55      5.77 o
   9   2   3      134.83      141.78      2.87 o
  10   2   3       40.81       38.57      2.24 o
  11   2   3      273.88      303.64      5.68 o
  12   2   3       45.03       49.25      3.33 o
  13   2   3        4.05       -3.84      2.56 o
  14   2   3       44.14       52.81      4.45 o
  15   2   3       32.49       33.37      4.32 o
   1   3   3      211.77      203.59      2.35 o
   2   3   3      646.92      595.31      5.10 o
   3   3   3     3826.64     4064.92     24.49 o
   4   3   3        7.51       -2.31      1.69 o
   5   3   3      159.01      140.81      1.68 o
   6   3   3     1436.89     1410.66      8.69 o
   7   3   3        0.15       -0.36      0.87 o
   8   3   3     1013.67      983.99      8.12 o
   9   3   3        5.53        7.74      1.75 o
  10   3   3      248.24      248.24      4.91 o
  11   3   3       50.71       51.85      3.15 o
  12   3   3        1.32       -2.97      2.38 o
  13   3   3       15.34        8.32      2.61 o
  14   3   3        6.75        7.25      2.92 o
   0   4   3     1863.65     2061.77     19.40 o
   1   4   3     1252.60     1290.95     10.03 o
   2   4   3      641.59      645.35      5.19 o
   3   4   3      169.91      156.44      2.05 o
   4   4   3     1598.99     1587.23     10.25 o
   5   4   3       38.85       49.36      1.31 o
   6   4   3        7.38        1.93      1.04 o
   7   4   3       77.58       69.75      2.02 o
   8   4   3      369.19      332.16      4.14 o
   9   4   3       92.44       80.58      2.98 o
  10   4   3        0.06       -2.57      1.71 o
  11   4   3      158.42      169.71      4.42 o
  12   4   3        7.60        4.12      2.55 o
  13   4   3        5.89        5.98      2.79 o
   1   5   3      427.69      439.76      4.57 o
   2   5   3      304.31      300.98      3.82 o
   3   5   3     1317.70     1390.54     11.59 o
   4   5   3        0.00       -0.56      0.93 o
   5   5   3       91.75       83.21      1.96 o
   6   5   3        6.76       -0.63      1.56 o
   7   5   3       23.68       14.03      1.67 o
   8   5   3       58.53       61.16      2.82 o
   9   5   3       64.05       59.16      2.95 o
  10   5   3       17.02       16.54      2.45 o
  11   5   3       13.01        7.64      2.66 o
  12   5   3        8.82        5.81      2.94 o
   0   6   3      137.00      108.58      4.78 o
   1   6   3      258.07      256.50      3.17 o
   2   6   3       59.85       64.92      3.34 o
   3   6   3      161.96      170.06      5.35 o
   4   6   3       23.35       21.48      1.54 o
   5   6   3        0.28       -2.09      1.40 o
   6   6   3        2.59       -0.18      2.00 o
   7   6   3       62.93       66.76      2.71 o
   8   6   3      103.52      105.51      2.89 o
   9   6   3       68.02       65.50      2.90 o
  10   6   3        0.42       -0.97      2.06 o
  11   6   3      148.35      166.41      5.04 o
   1   7   3       60.11       51.17      2.29 o
   2   7   3      125.49      110.60      3.85 o
   3   7   3        7.08        3.02      2.02 o
   4   7   3        2.55        3.05      1.94 o
   5   7   3        1.01        2.44      2.82 o
   6   7   3        0.01       -1.31      1.66 o
   7   7   3       36.57       29.10      2.21 o
   8   7   3        0.11       -2.15      2.08 o
   9   7   3        1.99        0.65      2.58 o
  10   7   3        5.14        6.56      2.85 o
   0   8   3       68.25       64.06      4.06 o
   1   8   3       70.47       60.36      2.91 o
   2   8   3       65.73       57.40      3.04 o
   3   8   3        0.09        0.50      1.65 o
   4   8   3       63.33       67.54      2.94 o
   5   8   3        8.41        9.51      2.66 o
   6   8   3        3.67        4.67      1.94 o
   7   8   3        0.02       -3.14      2.09 o
   1   9   3       39.46       36.16      2.50 o
   2   9   3       76.01       80.86      4.15 o
   3   9   3       17.26       19.03      2.86 o
   0   0   4     1066.80      966.45      8.86 o
   1   0   4       82.17       87.44      1.52 o
   2   0   4     2352.24     2478.73     18.48 o
   3   0   4       27.86       22.19      0.81 o
   4   0   4    13058.83    12998.72     94.33 o
   5   0   4      196.26      182.69      2.87 o
   6   0   4      446.31      546.88      6.37 o
   7   0   4      245.40      220.01      4.17 o
   8   0   4     2063.87     2047.12     20.35 o
   9   0   4        0.02       -2.94      1.96 o
  10   0   4      567.74      593.06      9.30 o
  11   0   4       32.03       19.64      3.19 o
  12   0   4       15.36        8.22      3.49 o
  13   0   4       16.57       17.14      3.88 o
  14   0   4      147.13      164.69      8.42 o
  15   0   4        0.20       -4.19      4.43 o
   2   1   4      506.96      479.66      2.75 o
   3   1   4      604.53      516.77      3.05 o
   4   1   4     1103.94     1179.56      6.47 o
   5   1   4     1559.17     1556.23      9.28 o
   6   1   4      707.64      712.19      5.15 o
   7   1   4      230.73      247.10      3.00 o
   8   1   4      114.34      122.22      2.29 o
   9   1   4      439.05      435.02      4.86 o
  10   1   4       39.73       25.19      2.01 o
  11   1   4       32.94       31.78      2.43 o
  12   1   4       60.94       50.21      2.92 o
  13   1   4      146.30      156.83      5.69 o
  14   1   4        0.51        4.92      3.13 o
  15   1   4        0.24        2.06      3.77 o
   0   2   4      164.60      194.93      1.85 o
   1   2   4       61.80       63.16      0.81 o
   2   2   4     1760.83     1830.04      9.59 o
   3   2   4     2362.03     2487.08     13.17 o
   4   2   4      309.47      319.90      2.85 o
   5   2   4      970.01     1137.69      7.19 o
   6   2   4       71.74       70.06      1.49 o
   7   2   4       47.20       48.81      1.54 o
   8   2   4      539.49      568.96      5.03 o
   9   2   4      343.36      343.76      4.33 o
  10   2   4        8.30        2.68      1.76 o
  11   2   4       87.47       77.07      3.23 o
  12   2   4      164.27      155.30      5.16 o
  13   2   4       19.58       23.42      3.38 o
  14   2   4        2.05        3.96      3.42 o
   1   3   4        4.49       15.04      0.50 o
   2   3   4      283.63      294.49      2.35 o
   3   3   4      864.80      838.57      5.60 o
   4   3   4      175.33      157.31      2.54 o
   5   3   4     1797.58     1832.36     10.75 o
   6   3   4       81.70       81.97      1.54 o
   7   3   4      129.65      141.83      2.07 o
   8   3   4       37.67       28.42      1.67 o
   9   3   4      228.53      215.62      4.03 o
  10   3   4       42.24       29.44      2.37 o
  11   3   4        8.25        3.53      2.21 o
  12   3   4       44.38       37.05      2.96 o
  13   3   4        2.28        8.18      2.72 o
  14   3   4        3.71       -0.47      2.78 o
   0   4   4      463.56      380.80      4.61 o
   1   4   4     1150.21     1179.13      8.73 o
   2   4   4     2979.99     3179.22     21.67 o
   3   4   4      445.37      455.94      4.35 o
   4   4   4      725.77      665.12      4.78 o
   5   4   4      174.89      154.66      2.14 o
   6   4   4      902.77      928.53      6.90 o
   7   4   4        2.01       -0.71      1.25 o
   8   4   4      362.78      418.24      4.78 o
   9   4   4        0.19       -1.40      1.62 o
  10   4   4        2.52        1.23      1.85 o
  11   4   4        2.33        1.32      2.14 o
  12   4   4      139.27      153.90      4.71 o
  13   4   4        0.18        0.53      2.85 o
   1   5   4      612.12      589.34      4.83 o
   2   5   4        0.05       -1.37      0.92 o
   3   5   4     1367.09     1427.79     11.08 o
   4   5   4      778.39      788.50      6.15 o
   5   5   4       60.23       55.91      1.73 o
   6   5   4       61.03       42.79      2.12 o
   7   5   4        3.73       -0.20      1.48 o
   8   5   4       91.94       80.56      2.70 o
   9   5   4      289.59      316.52      5.59 o
  10   5   4        6.27        6.54      2.27 o
  11   5   4        0.18       -0.67      2.46 o
  12   5   4       48.01       50.48      3.73 o
   0   6   4     1250.45     1194.68     14.94 o
   1   6   4       15.97       14.00      1.16 o
   2   6   4       69.92       69.04      1.97 o
   3   6   4       48.13       60.13      2.25 o
   4   6   4      250.50      258.27      3.95 o
   5   6   4      251.48      210.50      3.75 o
   6   6   4        0.01       -2.37      1.58 o
   7   6   4      147.35      143.14      3.66 o
   8   6   4       15.32       21.62      2.80 o
   9   6   4        1.35       -0.13      1.92 o
  10   6   4        0.10        0.33      2.12 o
  11   6   4       19.17       20.06      2.92 o
   1   7   4       47.10       50.87      2.18 o
   2   7   4      595.73      630.50      7.93 o
   3   7   4       10.96       11.58      1.65 o
   4   7   4       94.90       82.19      3.12 o
   5   7   4        4.17        2.55      2.48 o
   6   7   4       53.15       50.31      2.36 o
   7   7   4       40.26       42.18      2.42 o
   8   7   4        2.13        2.40      2.36 o
   9   7   4       28.77       26.95      3.08 o
  10   7   4        6.30        2.17      2.82 o
   0   8   4       38.89       32.36      2.96 o
   1   8   4       61.56       66.64      3.46 o
   2   8   4       22.36       20.46      2.54 o
   3   8   4        7.87        6.27      2.12 o
   4   8   4       11.77        8.92      2.18 o
   5   8   4        9.74        8.50      3.27 o
   6   8   4        1.09        0.09      2.38 o
   7   8   4        4.84        8.61      2.35 o
   1   9   4       30.71       24.56      2.37 o
   2   9   4        0.55        0.65      2.67 o
   3   9   4       35.17       25.44      4.14 o
   1   1   5     6128.87     6244.77     29.75 o
   2   1   5      330.68      301.71      1.99 o
   3   1   5     1633.85     1967.47      9.87 o
   4   1   5       24.24       18.41      0.65 o
   5   1   5     2624.06     2599.80     15.15 o
   6   1   5     1437.06     1438.52      9.39 o
   7   1   5      127.98      117.07      2.06 o
   8   1   5      524.64      508.85      4.71 o
   9   1   5     1490.79     1527.06     13.41 o
  10   1   5       97.04       90.17      2.88 o
  11   1   5      134.28      130.66      3.68 o
  12   1   5       10.59        1.52      2.23 o
  13   1   5        6.52       12.33      2.92 o
  14   1   5        7.36        0.46      3.03 o
  15   1   5       12.65       11.51      4.07 o
   0   2   5     3356.68     3110.49     22.72 o
   1   2   5       47.57       31.26      0.55 o
   2   2   5     1555.30     1595.72      8.34 o
   3   2   5      383.95      414.06      2.83 o
   4   2   5     1188.94     1150.02      6.99 o
   5   2   5        4.34       12.85      0.82 o
   6   2   5      327.04      358.42      3.20 o
   7   2   5      482.62      482.76      4.20 o
   8   2   5      509.70      521.51      4.75 o
   9   2   5       20.97       16.78      1.70 o
  10   2   5       80.49       74.13      2.89 o
  11   2   5       53.62       55.56      3.08 o
  12   2   5       64.93       71.10      3.61 o
  13   2   5        0.21        2.92      2.86 o
  14   2   5       40.45       41.06      4.21 o
   1   3   5     2445.07     2253.39     13.41 o
   2   3   5     1303.09     1322.08      8.61 o
   3   3   5     9435.45     9711.37     55.22 o
   4   3   5      436.37      474.31      3.57 o
   5   3   5     1105.36     1104.64      7.05 o
   6   3   5      302.77      308.04      3.23 o
   7   3   5       46.15       50.39      1.43 o
   8   3   5        2.61       -1.87      1.25 o
   9   3   5      190.77      165.38      3.93 o
  10   3   5       31.86       27.59      2.38 o
  11   3   5      107.08       85.46      3.52 o
  12   3   5        0.28       -0.02      2.43 o
  13   3   5      214.40      231.59      5.88 o
  14   3   5       33.59       33.95      3.47 o
   0   4   5      132.40      124.10      2.06 o
   1   4   5        0.26        1.27      0.94 o
   2   4   5       39.63       55.86      1.49 o
   3   4   5     1199.31     1174.74      8.37 o
   4   4   5      189.44      175.28      2.58 o
   5   4   5      322.48      310.06      2.98 o
   6   4   5       91.49       99.03      1.92 o
   7   4   5      462.29      454.60      5.11 o
   8   4   5       87.56      105.57      2.51 o
   9   4   5       28.18       27.30      2.07 o
  10   4   5       27.37       22.99      2.16 o
  11   4   5        7.95        1.02      2.13 o
  12   4   5        5.72        5.92      2.59 o
  13   4   5        7.94        3.86      2.88 o
   1   5   5        0.06        1.81      0.84 o
   2   5   5      171.52      171.96      2.22 o
   3   5   5      188.84      168.29      3.62 o
   4   5   5      232.68      232.89      2.95 o
   5   5   5       11.06       11.52      1.37 o
   6   5   5       37.88       33.33      2.72 o
   7   5   5        0.90       -2.19      1.46 o
   8   5   5       11.53       12.22      1.81 o
   9   5   5       76.47       65.06      3.06 o
  10   5   5       33.59       29.02      2.67 o
  11   5   5       25.21       19.30      2.93 o
  12   5   5       41.45       49.72      3.83 o
   0   6   5      506.45      488.73      6.89 o
   1   6   5      266.85      274.41      3.61 o
   2   6   5       46.58       45.32      1.92 o
   3   6   5       28.73       23.64      1.82 o
   4   6   5      647.68      634.13      7.19 o
   5   6   5        5.51        1.03      1.45 o
   6   6   5        0.06       -0.16      1.43 o
   7   6   5        0.42       -0.02      1.83 o
   8   6   5      133.34      120.02      3.21 o
   9   6   5        2.06        2.74      2.00 o
  10   6   5        1.90        2.32      2.17 o
  11   6   5       17.86       11.83      2.85 o
   1   7   5      243.09      239.95      5.83 o
   2   7   5      174.01      166.27      5.67 o
   3   7   5       20.37       26.10      2.10 o
   4   7   5        8.64        6.77      2.12 o
   5   7   5        2.52        0.82      2.02 o
   6   7   5       65.37       65.58      2.60 o
   7   7   5       24.23       14.34      2.03 o
   8   7   5       19.94       11.75      2.81 o
   9   7   5      107.56      122.24      4.54 o
   0   8   5       43.53       41.43      3.17 o
   1   8   5       35.75       28.25      2.10 o
   2   8   5       31.26       27.50      2.39 o
   3   8   5       28.50       27.07      2.61 o
   4   8   5        4.63        5.54      2.19 o
   5   8   5       21.03       22.68      3.07 o
   6   8   5       19.99       16.56      2.26 o
   7   8   5       41.23       45.50      3.05 o
   1   9   5        4.33        3.11      2.07 o
   2   9   5       39.78       39.07      4.07 o
   3   9   5        0.85       -1.46      2.77 o
   0   0   6      967.54     1083.23     11.29 o
   1   0   6     2750.46     3205.75     23.04 o
   2   0   6      106.53       94.11      1.66 o
   3   0   6      850.07      754.87      6.03 o
   4   0   6      722.44      742.73      6.78 o
   5   0   6     1383.04     1590.30     13.77 o
   6   0   6      347.74      341.67      4.71 o
   7   0   6     4481.04     4768.20     43.56 o
   8   0   6      104.35      114.39      3.59 o
   9   0   6        6.14        8.72      2.23 o
  10   0   6       22.69        9.54      2.65 o
  11   0   6      116.68      108.66      4.64 o
  12   0   6        5.21       -3.29      3.12 o
  13   0   6       99.29      101.23      5.70 o
  14   0   6       34.57       44.70      5.60 o
  15   0   6        0.27        3.40      4.76 o
   1   1   6       86.60      111.72      0.96 o
   2   1   6     9804.47     9498.03     46.38 o
   3   1   6     2288.21     2330.09     12.13 o
   4   1   6      430.68      474.60      3.19 o
   5   1   6      771.54      728.95      4.93 o
   6   1   6     2669.90     2621.37     16.40 o
   7   1   6       57.94       59.71      1.57 o
   8   1   6      320.71      311.54      3.56 o
   9   1   6      364.36      339.00      4.43 o
  10   1   6      684.65      712.54      7.51 o
  11   1   6       18.11       19.52      2.27 o
  12   1   6      308.44      327.77      5.83 o
  13   1   6       19.46       22.03      3.17 o
  14   1   6        8.53        9.87      3.23 o
  15   1   6        2.28       -1.02      3.56 o
   0   2   6        6.04       13.08      0.66 o
   1   2   6     1050.38     1055.70      5.93 o
   2   2   6       49.26       56.59      0.84 o
   3   2   6        3.33        2.33      0.49 o
   4   2   6       62.26       53.76      1.11 o
   5   2   6      475.73      473.56      3.63 o
   6   2   6        2.74        2.62      0.82 o
   7   2   6        3.92       -1.40      0.93 o
   8   2   6      410.45      356.03      3.77 o
   9   2   6       40.44       32.45      1.98 o
  10   2   6      242.83      227.23      4.34 o
  11   2   6        1.88       -1.25      2.14 o
  12   2   6        0.31        0.49      2.39 o
  13   2   6       68.85       69.11      4.08 o
  14   2   6        2.84        3.57      3.10 o
   1   3   6       93.27      103.43      1.31 o
   2   3   6     1826.62     1743.54     11.17 o
   3   3   6      778.25      872.24      5.75 o
   4   3   6      386.19      394.40      3.12 o
   5   3   6      176.46      158.02      1.88 o
   6   3   6       22.24       21.08      1.15 o
   7   3   6        0.39       -1.30      0.87 o
   8   3   6      299.54      277.58      3.63 o
   9   3   6        0.12       -2.38      1.59 o
  10   3   6        2.13        2.35      2.15 o
  11   3   6        7.17        2.30      2.30 o
  12   3   6       39.13       38.50      3.10 o
  13   3   6        2.58        6.78      2.79 o
  14   3   6       57.41       65.27      4.01 o
   0   4   6      413.46      451.28      4.71 o
   1   4   6      828.14      781.99      5.64 o
   2   4   6        6.21        8.64      0.68 o
   3   4   6      508.81      514.20      3.84 o
   4   4   6      179.56      173.76      2.10 o
   5   4   6       85.90       96.62      1.70 o
   6   4   6       39.38       47.76      1.48 o
   7   4   6        4.03       -0.76      1.31 o
   8   4   6      157.74      145.56      3.05 o
   9   4   6      137.24      137.61      3.44 o
  10   4   6        0.00        0.01      1.83 o
  11   4   6        5.98        4.77      2.26 o
  12   4   6       40.18       30.34      3.18 o
  13   4   6       13.08       13.72      3.08 o
   1   5   6     1318.34     1362.32     10.52 o
   2   5   6     1832.48     1765.05     13.41 o
   3   5   6      589.69      599.89      5.14 o
   4   5   6       77.22       69.58      1.64 o
   5   5   6      120.73      123.82      2.28 o
   6   5   6     1648.19     1622.74     14.00 o
   7   5   6       67.30       50.76      2.20 o
   8   5   6       35.49       29.88      2.23 o
   9   5   6       27.46       29.19      2.52 o
  10   5   6       58.68       70.75      3.35 o
  11   5   6        0.51        1.97      2.68 o
  12   5   6        6.84        7.19      3.08 o
   0   6   6       77.67       85.90      4.92 o
   1   6   6       63.70       60.99      1.69 o
   2   6   6       26.26       25.43      1.76 o
   3   6   6      366.53      364.11      5.19 o
   4   6   6       34.34       40.71      3.53 o
   5   6   6        1.78       -0.77      1.49 o
   6   6   6      319.12      282.07      5.57 o
   7   6   6      121.90      127.66      3.56 o
   8   6   6        2.63        2.11      1.72 o
   9   6   6       18.61       25.25      2.37 o
  10   6   6       37.15       35.51      2.84 o
  11   6   6        0.03        1.32      2.64 o
   1   7   6        2.94        1.07      1.75 o
   2   7   6       20.76       21.38      2.00 o
   3   7   6       30.90       27.94      2.33 o
   4   7   6       29.55       23.95      2.50 o
   5   7   6      123.47      117.01      4.90 o
   6   7   6       77.12       69.98      2.79 o
   7   7   6       26.24       23.00      2.36 o
   8   7   6       12.61        2.79      2.45 o
   9   7   6        0.64        1.81      2.72 o
   0   8   6      280.91      273.61      7.58 o
   1   8   6      101.33       91.13      3.10 o
   2   8   6        0.08       -0.08      2.18 o
   3   8   6        2.21        0.61      2.60 o
   4   8   6      197.25      199.78      6.21 o
   5   8   6        0.26        1.79      3.24 o
   6   8   6        9.50        3.78      2.25 o
   7   8   6       20.94       20.10      2.72 o
   1   9   6        5.63        4.63      2.28 o
   2   9   6        0.01       -0.98      2.79 o
   3   9   6        0.87        0.38      2.85 o
   1   1   7        9.09        5.43      0.39 o
   2   1   7    10522.43    10420.54     50.93 o
   3   1   7     3737.50     4020.18     20.18 o
   4   1   7      575.49      602.46      3.99 o
   5   1   7      408.70      386.23      3.61 o
   6   1   7     1453.91     1394.57      9.04 o
   7   1   7        2.25       -2.24      1.49 o
   8   1   7      200.83      185.46      2.80 o
   9   1   7       44.19       30.97      2.02 o
  10   1   7       12.90       13.55      2.02 o
  11   1   7       84.78       80.09      3.16 o
  12   1   7      644.52      648.33      9.79 o
  13   1   7       67.02       72.12      4.09 o
  14   1   7       22.16       19.01      3.49 o
  15   1   7        4.30        1.85      3.75 o
   0   2   7        8.68       26.65      0.79 o
   1   2   7        7.78        4.50      0.39 o
   2   2   7       23.56       26.57      0.66 o
   3   2   7      847.88      921.95      5.81 o
   4   2   7      216.57      238.69      2.22 o
   5   2   7        5.63        5.10      0.78 o
   6   2   7       47.03       43.53      1.31 o
   7   2   7      280.94      319.61      3.29 o
   8   2   7       15.24       14.81      1.36 o
   9   2   7      244.44      242.50      3.84 o
  10   2   7        0.08       -2.64      1.76 o
  11   2   7        2.15        5.19      2.18 o
  12   2   7        0.68       -3.33      2.22 o
  13   2   7       19.89       21.82      3.00 o
  14   2   7        0.88        2.10      3.22 o
   1   3   7      619.67      617.62      4.13 o
   2   3   7     3844.86     3699.22     22.38 o
   3   3   7      167.21      209.47      2.13 o
   4   3   7     1959.92     1985.99     11.46 o
   5   3   7     1095.72     1008.63      6.57 o
   6   3   7     2489.58     2550.36     15.09 o
   7   3   7      196.91      182.09      2.46 o
   8   3   7      549.73      560.96      5.61 o
   9   3   7      208.57      205.77      4.00 o
  10   3   7     1018.63     1045.81     11.62 o
  11   3   7       30.73       25.52      2.72 o
  12   3   7        3.97       -2.27      2.38 o
  13   3   7        5.95       -0.69      2.69 o
  14   3   7       36.57       42.31      3.63 o
   0   4   7      516.22      510.08      5.07 o
   1   4   7      329.16      369.20      2.93 o
   2   4   7       79.16       77.23      1.21 o
   3   4   7        3.23        4.53      0.73 o
   4   4   7       14.71       15.80      0.93 o
   5   4   7        7.52        8.68      0.94 o
   6   4   7      336.69      348.95      3.67 o
   7   4   7       53.65       30.58      1.86 o
   8   4   7       90.38       64.69      2.28 o
   9   4   7       11.06       14.92      2.03 o
  10   4   7      100.32       96.64      3.32 o
  11   4   7       36.04       30.57      2.92 o
  12   4   7       67.70       65.49      3.82 o
  13   4   7       15.23       17.57      3.20 o
   1   5   7      462.78      493.39      4.18 o
   2   5   7        6.39        9.92      1.16 o
   3   5   7        2.36        1.65      0.97 o
   4   5   7      279.91      273.25      3.33 o
   5   5   7       15.26       17.71      1.58 o
   6   5   7        0.17        4.36      1.72 o
   7   5   7       14.19       20.30      1.88 o
   8   5   7      262.17      273.06      4.94 o
   9   5   7        0.17       -0.64      2.45 o
  10   5   7       65.08       63.36      3.37 o
  11   5   7        1.19       -3.85      2.57 o
  12   5   7        4.32        2.93      2.50 o
   0   6   7      310.02      326.95      5.49 o
   1   6   7       38.21       45.17      1.62 o
   2   6   7        7.17        5.71      1.38 o
   3   6   7       88.67      108.00      3.14 o
   4   6   7      565.38      561.15      6.37 o
   5   6   7       98.31       87.05      2.54 o
   6   6   7      131.89      124.60      3.26 o
   7   6   7      136.18      143.10      4.14 o
   8   6   7       72.09       61.26      2.60 o
   9   6   7       11.46        6.32      2.18 o
  10   6   7        8.95       11.70      2.46 o
  11   6   7        5.74        2.63      3.73 o
   1   7   7        2.18        1.67      1.39 o
   2   7   7      432.43      400.81      6.04 o
   3   7   7      121.45      131.64      3.80 o
   4   7   7        8.58       12.95      2.35 o
   5   7   7      189.90      182.40      4.08 o
   6   7   7      244.60      265.72      6.31 o
   7   7   7        0.49        2.34      2.23 o
   8   7   7       16.87       14.53      2.71 o
   9   7   7       12.70       15.05      2.99 o
   0   8   7       49.63       64.84      3.88 o
   1   8   7       19.32       13.97      2.00 o
   2   8   7        1.83       -0.08      2.19 o
   3   8   7        9.50        6.23      2.45 o
   4   8   7      172.20      184.29      7.49 o
   5   8   7       12.79       11.28      2.22 o
   6   8   7        6.50       10.68      2.40 o
   7   8   7        4.58        1.48      2.40 o
   1   9   7        8.71        5.23      2.31 o
   2   9   7        0.02        0.40      2.61 o
   0   0   8        8.89       30.43      2.26 o
   1   0   8        9.74        4.50      0.53 o
   2   0   8      426.06      384.21      3.67 o
   3   0   8      184.44      216.34      2.50 o
   4   0   8     1439.74     1706.81     14.53 o
   5   0   8      148.04      173.87      2.90 o
   6   0   8       29.89       39.67      1.92 o
   7   0   8        8.07        3.55      1.52 o
   8   0   8       20.52       13.53      2.10 o
   9   0   8        0.16       -3.11      2.07 o
  10   0   8      800.03      762.08     11.18 o
  11   0   8      151.05      150.98      5.31 o
  12   0   8        0.65        4.62      3.32 o
  13   0   8        0.14       -3.28      3.38 o
  14   0   8       21.60       10.85      4.75 o
  15   0   8        1.33        7.62      5.32 o
   1   1   8     3890.77     3797.48     19.24 o
   2   1   8     3003.84     2921.76     14.80 o
   3   1   8     1791.84     1702.63      9.43 o
   4   1   8      160.28      167.69      1.77 o
   5   1   8     4804.60     4822.61     27.77 o
   6   1   8      641.49      662.87      5.05 o
   7   1   8      569.15      548.42      4.65 o
   8   1   8      218.24      207.00      2.96 o
   9   1   8     1693.78     1710.39     13.39 o
  10   1   8       31.65       35.04      2.32 o
  11   1   8       18.31       20.03      2.35 o
  12   1   8        7.72        7.15      2.41 o
  13   1   8      107.12      122.04      4.91 o
  14   1   8       52.38       57.95      4.25 o
   0   2   8      274.72      309.35      3.23 o
   1   2   8      724.29      751.94      4.44 o
   2   2   8       72.32       81.69      1.07 o
   3   2   8      235.86      289.44      2.40 o
   4   2   8       21.31       26.92      0.91 o
   5   2   8      611.73      685.61      4.97 o
   6   2   8       42.69       27.35      1.20 o
   7   2   8      288.52      295.48      3.26 o
   8   2   8        3.34        0.19      1.16 o
   9   2   8       45.75       62.25      2.36 o
  10   2   8      158.57      145.79      3.60 o
  11   2   8       89.27       82.35      3.36 o
  12   2   8        1.20       -0.95      2.35 o
  13   2   8        9.06        4.52      2.70 o
  14   2   8        7.12        2.18      3.15 o
   1   3   8     1964.80     1977.94     11.56 o
   2   3   8      140.01      134.13      1.65 o
   3   3   8      138.93      130.01      1.55 o
   4   3   8      217.64      236.10      2.26 o
   5   3   8      688.30      704.76      5.10 o
   6   3   8       27.72       39.48      1.29 o
   7   3   8       34.42       27.39      1.48 o
   8   3   8       82.90       89.68      2.36 o
   9   3   8      173.61      180.04      4.43 o
  10   3   8      230.57      229.96      5.02 o
  11   3   8       26.72       28.05      2.79 o
  12   3   8       58.92       54.10      3.45 o
  13   3   8       42.46       45.33      3.55 o
  14   3   8        2.50       -1.41      3.05 o
   0   4   8      605.63      645.06      6.47 o
   1   4   8       19.41       20.02      0.92 o
   2   4   8      406.15      433.91      3.41 o
   3   4   8      338.98      360.46      3.15 o
   4   4   8       87.86       87.07      1.57 o
   5   4   8      318.51      283.02      3.03 o
   6   4   8      132.54      124.76      2.50 o
   7   4   8       17.40       20.66      1.55 o
   8   4   8      138.27      143.74      3.29 o
   9   4   8      229.05      223.52      4.40 o
  10   4   8        1.37        0.70      2.02 o
  11   4   8       22.22       27.21      2.81 o
  12   4   8        3.84        7.20      2.83 o
  13   4   8       15.83       11.07      3.11 o
   1   5   8      501.88      475.96      3.76 o
   2   5   8      713.93      697.16      5.77 o
   3   5   8        5.29        1.27      0.97 o
   4   5   8       13.86        8.21      1.19 o
   5   5   8     1724.76     1728.05     14.59 o
   6   5   8      902.06      936.89     10.21 o
   7   5   8       89.05       94.36      2.87 o
   8   5   8      142.02      122.15      4.72 o
   9   5   8      184.91      211.61      6.20 o
  10   5   8       21.63       20.09      2.70 o
  11   5   8       11.04        7.45      2.81 o
  12   5   8        1.90        2.56      2.93 o
   0   6   8      380.64      417.05      7.90 o
   1   6   8      361.73      376.03      4.29 o
   2   6   8      116.83      107.34      2.48 o
   3   6   8      357.82      373.23      5.02 o
   4   6   8       10.05       15.02      1.42 o
   5   6   8       81.79       87.22      2.76 o
   6   6   8        4.82        3.59      1.72 o
   7   6   8        3.92        5.37      2.32 o
   8   6   8        7.14        6.08      1.98 o
   9   6   8        7.07        3.47      2.18 o
  10   6   8       12.00       15.28      2.52 o
  11   6   8        0.21       -3.79      2.53 o
   1   7   8       80.12       74.66      2.46 o
   2   7   8        0.80        3.26      1.48 o
   3   7   8       43.23       40.87      2.33 o
   4   7   8       23.77       27.68      2.04 o
   5   7   8        6.65        5.33      1.92 o
   6   7   8      165.08      139.12      3.78 o
   7   7   8       13.53       15.11      2.77 o
   8   7   8        9.08        8.46      2.60 o
   9   7   8       35.81       36.67      3.42 o
   0   8   8        0.09       -0.05      2.92 o
   1   8   8       33.38       34.59      2.45 o
   2   8   8       32.21       30.14      2.20 o
   3   8   8       46.92       57.46      3.68 o
   4   8   8       10.17       16.31      3.81 o
   5   8   8        5.77        5.38      2.14 o
   6   8   8        0.15       -1.88      2.30 o
   7   8   8       17.91       20.08      3.50 o
   1   9   8       10.73        8.33      2.52 o
   2   9   8       74.58       65.18      4.09 o
   1   1   9      986.83      880.71      5.18 o
   2   1   9      393.11      404.04      2.87 o
   3   1   9      181.99      245.38      2.27 o
   4   1   9      499.31      498.39      3.68 o
   5   1   9     7446.08     7775.40     44.54 o
   6   1   9      174.42      190.70      3.24 o
   7   1   9      182.59      177.44      2.55 o
   8   1   9       67.64       70.67      1.94 o
   9   1   9     2637.33     2631.45     19.28 o
  10   1   9      121.78      125.64      3.34 o
  11   1   9      440.61      419.17      5.92 o
  12   1   9       94.61       90.47      3.48 o
  13   1   9        0.86       -0.72      2.64 o
  14   1   9       18.07       17.72      3.35 o
   0   2   9      598.47      551.29      5.12 o
   1   2   9      319.54      333.08      2.39 o
   2   2   9      251.25      278.40      2.18 o
   3   2   9      296.52      281.24      2.37 o
   4   2   9      303.82      335.12      3.25 o
   5   2   9       96.27       80.00      1.73 o
   6   2   9      660.82      643.02      4.97 o
   7   2   9        1.65        3.20      1.06 o
   8   2   9        2.45        7.05      1.40 o
   9   2   9       16.46        4.61      1.70 o
  10   2   9      574.72      576.19      7.02 o
  11   2   9        0.08        0.01      2.09 o
  12   2   9      207.89      194.72      5.89 o
  13   2   9        6.47       -0.39      2.76 o
  14   2   9        3.14       -4.54      3.02 o
   1   3   9     7999.48     8042.90     44.11 o
   2   3   9        2.77       -1.18      0.79 o
   3   3   9     3315.45     3257.58     18.57 o
   4   3   9       40.40       42.78      1.16 o
   5   3   9     2120.25     2095.17     13.05 o
   6   3   9      146.19      117.44      2.00 o
   7   3   9     1425.00     1467.75     10.53 o
   8   3   9      170.48      166.42      3.32 o
   9   3   9        8.88       22.22      2.22 o
  10   3   9       49.04       42.82      3.12 o
  11   3   9        0.25       -2.19      2.23 o
  12   3   9      140.89      138.80      4.68 o
  13   3   9       61.39       76.96      4.04 o
  14   3   9        0.76       -1.15      3.04 o
   0   4   9        6.91        5.66      1.04 o
   1   4   9     2874.94     3125.25     18.02 o
   2   4   9       41.01       35.40      1.05 o
   3   4   9      492.62      527.36      4.19 o
   4   4   9     1303.34     1290.76      8.62 o
   5   4   9      449.35      464.73      4.20 o
   6   4   9       56.09       54.76      1.96 o
   7   4   9      114.77      123.00      3.09 o
   8   4   9      322.92      314.54      4.70 o
   9   4   9        2.87       -1.78      1.80 o
  10   4   9       67.32       65.06      3.10 o
  11   4   9       26.41       22.81      2.79 o
  12   4   9       79.97       83.97      4.17 o
  13   4   9        4.77        3.38      2.97 o
   1   5   9      189.88      188.40      2.28 o
   2   5   9       92.46      116.91      1.85 o
   3   5   9      183.17      160.54      2.41 o
   4   5   9       18.99       17.08      1.17 o
   5   5   9      177.22      204.50      4.50 o
   6   5   9      101.59       80.45      2.74 o
   7   5   9      154.80      154.80      3.74 o
   8   5   9       16.90       12.74      2.44 o
   9   5   9       13.94       20.65      2.57 o
  10   5   9        9.54       13.09      2.69 o
  11   5   9        9.09        9.23      2.92 o
  12   5   9        9.95        8.22      3.12 o
   0   6   9      121.26      142.52      3.58 o
   1   6   9       25.01       32.10      1.61 o
   2   6   9      100.10       93.17      2.48 o
   3   6   9       59.77       73.12      2.21 o
   4   6   9       16.81       14.99      1.52 o
   5   6   9      105.42      108.73      3.01 o
   6   6   9        8.60        4.19      1.97 o
   7   6   9      299.27      311.71      8.12 o
   8   6   9       41.17       39.38      2.55 o
   9   6   9       13.57       11.89      2.31 o
  10   6   9        3.94        3.80      2.50 o
  11   6   9       32.46       40.57      3.46 o
   1   7   9       80.46       80.82      2.80 o
   2   7   9        0.45       -0.91      1.49 o
   3   7   9      121.49      128.99      4.27 o
   4   7   9       48.82       39.86      2.35 o
   5   7   9      172.51      170.39      4.22 o
   6   7   9        1.22        0.67      2.01 o
   7   7   9       23.82       17.57      2.52 o
   8   7   9        3.57        3.02      2.58 o
   9   7   9       45.80       63.92      4.28 o
   0   8   9      166.94      156.40      6.40 o
   1   8   9       59.32       60.71      2.78 o
   2   8   9        0.42        0.63      2.05 o
   3   8   9        2.11       -0.03      1.98 o
   4   8   9        5.09        5.04      2.03 o
   5   8   9        0.91        4.46      2.18 o
   6   8   9        2.25        3.83      2.54 o
   1   9   9        1.62        0.15      2.44 o
   0   0  10     2770.63     2829.44     28.49 o
   1   0  10     2249.59     2251.20     16.28 o
   2   0  10      497.65      538.94      5.15 o
   3   0  10      346.21      484.24      4.96 o
   4   0  10        1.80       -2.22      1.48 o
   5   0  10        5.59        6.71      1.78 o
   6   0  10       45.63       48.87      2.10 o
   7   0  10     1032.08     1091.53     11.57 o
   8   0  10       37.01       30.78      2.53 o
   9   0  10       16.22       19.89      2.77 o
  10   0  10      485.29      495.01      8.95 o
  11   0  10      998.42      963.09     14.48 o
  12   0  10        6.26       -1.08      3.23 o
  13   0  10        5.53        1.07      3.79 o
  14   0  10        0.80        3.84      4.59 o
   1   1  10     2330.12     2269.41     12.68 o
   2   1  10     7707.51     7853.82     43.29 o
   3   1  10     1414.09     1498.78      9.29 o
   4   1  10      548.48      521.62      3.95 o
   5   1  10     3543.16     3647.73     20.66 o
   6   1  10     4687.22     4751.90     28.20 o
   7   1  10      430.42      424.73      4.10 o
   8   1  10       51.42       63.04      2.11 o
   9   1  10        7.51        7.53      1.80 o
  10   1  10      219.12      222.31      4.31 o
  11   1  10       54.62       58.30      2.81 o
  12   1  10       10.97        5.72      2.35 o
  13   1  10       10.76       -1.27      2.64 o
  14   1  10        4.03       -4.36      2.91 o
   0   2  10     1203.63     1379.48     11.33 o
   1   2  10     3088.05     3421.54     18.39 o
   2   2  10        4.87        4.94      0.60 o
   3   2  10      917.94     1037.16      6.64 o
   4   2  10     2753.66     2981.18     17.62 o
   5   2  10       71.88       73.16      1.59 o
   6   2  10       99.73      107.81      2.21 o
   7   2  10        0.27        3.21      1.13 o
   8   2  10       20.61       21.51      1.62 o
   9   2  10      229.72      228.24      3.92 o
  10   2  10      245.61      251.09      4.79 o
  11   2  10       12.99       13.58      2.53 o
  12   2  10        9.61        2.62      2.62 o
  13   2  10       28.56       22.42      3.33 o
  14   2  10        0.56        0.87      3.08 o
   1   3  10     1154.36     1247.86      7.78 o
   2   3  10      326.81      317.67      2.70 o
   3   3  10      260.44      260.18      2.39 o
   4   3  10      152.64      152.56      2.02 o
   5   3  10     1233.06     1248.77      8.21 o
   6   3  10     1602.03     1617.56     10.40 o
   7   3  10     1548.38     1425.05     10.83 o
   8   3  10       82.55       77.95      2.46 o
   9   3  10        1.25        1.92      1.88 o
  10   3  10      121.52      112.52      3.98 o
  11   3  10        1.36       -0.27      2.30 o
  12   3  10        7.51        0.94      2.59 o
  13   3  10        4.65        2.54      2.78 o
  14   3  10       50.01       40.89      4.07 o
   0   4  10       45.76       47.91      1.62 o
   1   4  10      187.44      216.68      2.24 o
   2   4  10        1.07       -0.54      0.70 o
   3   4  10     1251.68     1291.32      8.43 o
   4   4  10      298.77      323.10      3.06 o
   5   4  10       25.10       19.84      1.29 o
   6   4  10        9.88        8.59      1.59 o
   7   4  10      553.92      512.53      5.54 o
   8   4  10       15.27       13.63      1.86 o
   9   4  10        0.07        0.89      1.85 o
  10   4  10       79.20       71.73      3.19 o
  11   4  10       11.42       15.22      2.66 o
  12   4  10        0.31        0.47      2.73 o
  13   4  10       30.24       33.30      3.55 o
   1   5  10      140.49      129.04      2.00 o
   2   5  10     1714.64     1664.83     12.56 o
   3   5  10      300.83      282.46      3.18 o
   4   5  10        3.38        0.07      1.07 o
   5   5  10        6.10        5.04      1.61 o
   6   5  10      146.97      168.99      3.89 o
   7   5  10        8.89        7.56      1.95 o
   8   5  10       21.47       31.41      2.57 o
   9   5  10      223.17      258.67      5.48 o
  10   5  10       64.93       90.81      4.08 o
  11   5  10        2.47        1.62      2.81 o
  12   5  10       53.59       64.96      4.29 o
   0   6  10     1082.19     1122.88     13.38 o
   1   6  10        4.33        6.81      1.39 o
   2   6  10        8.73       11.80      1.42 o
   3   6  10        3.77        1.53      1.45 o
   4   6  10      143.91      145.22      3.12 o
   5   6  10        0.30       -2.47      1.93 o
   6   6  10       15.77       11.25      1.98 o
   7   6  10        0.14        0.60      1.88 o
   8   6  10       60.41       64.47      3.00 o
   9   6  10        5.27        4.44      2.22 o
  10   6  10       39.91       33.06      3.06 o
  11   6  10       51.70       50.42      3.69 o
   1   7  10       65.86       75.99      2.31 o
   2   7  10        1.91        0.83      1.60 o
   3   7  10      152.28      143.58      4.58 o
   4   7  10        0.49       -0.43      1.43 o
   5   7  10        2.15        2.75      2.10 o
   6   7  10       28.30       26.41      2.49 o
   7   7  10        4.30        2.52      2.55 o
   8   7  10        9.05        7.10      2.69 o
   9   7  10        2.03        0.65      2.76 o
   0   8  10       16.50       10.03      4.02 o
   1   8  10       15.86       16.74      2.38 o
   2   8  10        2.77        3.85      2.35 o
   3   8  10       23.27       23.09      2.46 o
   4   8  10        0.03       -0.25      1.98 o
   5   8  10        0.14       -1.45      2.64 o
   6   8  10       28.50       32.74      3.14 o
   1   1  11        7.48        5.62      0.70 o
   2   1  11    17832.29    18507.50    106.58 o
   3   1  11      268.79      311.68      2.82 o
   4   1  11       65.70       56.07      1.40 o
   5   1  11      113.94      122.79      2.00 o
   6   1  11     6391.67     6472.32     37.17 o
   7   1  11        8.30       10.76      1.22 o
   8   1  11     2001.49     1938.55     14.34 o
   9   1  11      150.79      137.97      3.23 o
  10   1  11       76.74       66.58      2.79 o
  11   1  11        0.21       -2.86      1.90 o
  12   1  11       26.66       16.09      2.54 o
  13   1  11        0.92       -3.93      2.62 o
  14   1  11       21.63        9.50      3.28 o
   0   2  11     1156.13     1371.00     11.39 o
   1   2  11     1034.09     1050.31      6.19 o
   2   2  11        0.73        1.18      0.65 o
   3   2  11     6605.62     6947.16     38.59 o
   4   2  11        0.39        1.92      0.78 o
   5   2  11     1057.36     1032.41      7.08 o
   6   2  11      577.61      567.35      4.72 o
   7   2  11     1074.70     1055.18      8.01 o
   8   2  11      228.52      207.39      3.57 o
   9   2  11      459.13      472.75      5.83 o
  10   2  11       95.90       95.55      3.39 o
  11   2  11        1.40       -3.18      2.12 o
  12   2  11       39.51       29.30      3.28 o
  13   2  11        7.50        3.56      2.95 o
  14   2  11        9.95        7.75      3.49 o
   1   3  11      682.44      731.37      5.01 o
   2   3  11     2011.92     1896.89     11.07 o
   3   3  11      392.37      444.47      3.29 o
   4   3  11      463.99      449.64      3.72 o
   5   3  11        6.01        7.59      0.96 o
   6   3  11      889.96      870.28      6.46 o
   7   3  11       52.46       41.62      1.89 o
   8   3  11      530.62      558.07      6.28 o
   9   3  11       79.10       82.55      3.15 o
  10   3  11      834.25      907.99     11.85 o
  11   3  11        1.26       -0.89      2.25 o
  12   3  11       10.17        9.16      2.74 o
  13   3  11        0.52        1.23      2.77 o
   0   4  11      948.32     1053.86      9.72 o
   1   4  11      421.58      435.18      3.50 o
   2   4  11       10.42       12.36      0.84 o
   3   4  11       15.85       14.07      0.94 o
   4   4  11       24.02       28.01      1.16 o
   5   4  11       15.85       10.28      1.29 o
   6   4  11       97.02       82.71      2.38 o
   7   4  11       82.61       84.98      2.63 o
   8   4  11      174.81      172.39      3.89 o
   9   4  11       20.32       20.19      2.24 o
  10   4  11       33.26       34.24      2.90 o
  11   4  11      104.64      109.21      4.23 o
  12   4  11       64.06       62.62      3.93 o
  13   4  11        2.81        1.31      3.01 o
   1   5  11      139.34      154.74      2.95 o
   2   5  11       77.98       79.68      1.90 o
   3   5  11       54.96       47.79      1.63 o
   4   5  11        9.72       10.81      1.33 o
   5   5  11       69.03       72.16      2.64 o
   6   5  11      376.64      367.24      5.51 o
   7   5  11       13.81       15.66      2.18 o
   8   5  11        3.08        4.10      2.14 o
   9   5  11       34.42       41.64      2.99 o
  10   5  11       22.87       22.44      2.95 o
  11   5  11        0.54        1.59      3.07 o
  12   5  11        6.15        8.58      3.28 o
   0   6  11       52.81       68.89      2.94 o
   1   6  11      139.58      134.04      2.59 o
   2   6  11      187.84      181.25      3.31 o
   3   6  11       22.89       21.26      1.68 o
   4   6  11       26.07       26.68      1.81 o
   5   6  11       75.45       71.27      2.71 o
   6   6  11       12.66       10.32      1.78 o
   7   6  11       45.77       43.63      2.67 o
   8   6  11        5.14        4.15      2.10 o
   9   6  11        0.51        2.64      2.25 o
  10   6  11        2.52        1.55      2.54 o
   1   7  11       18.31       12.09      1.74 o
   2   7  11      205.60      203.64      4.09 o
   3   7  11      118.05      107.37      3.48 o
   4   7  11       41.76       35.40      2.19 o
   5   7  11        6.11        4.70      1.97 o
   6   7  11       28.11       37.98      2.43 o
   7   7  11        4.03        1.94      2.21 o
   8   7  11       49.97       54.16      4.02 o
   9   7  11        0.02        4.27      2.88 o
   0   8  11       36.92       50.86      4.53 o
   1   8  11        3.86        0.35      2.46 o
   2   8  11        3.06        4.23      3.68 o
   3   8  11       23.92       21.34      2.32 o
   4   8  11       33.11       40.28      2.75 o
   5   8  11        0.76       -3.15      2.68 o
   6   8  11        1.35       -1.84      4.19 o
   0   0  12     5376.69     5877.03     65.57 o
   1   0  12      198.22      244.60      2.95 o
   2   0  12     7689.96     8516.12     64.38 o
   3   0  12    13227.04    13841.73    115.98 o
   4   0  12    15279.10    16083.63    134.91 o
   5   0  12     2710.91     2785.90     25.21 o
   6   0  12       52.56       48.68      2.23 o
   7   0  12     1937.54     1928.49     19.91 o
   8   0  12     1868.95     1922.23     19.75 o
   9   0  12     1014.65     1005.35     12.69 o
  10   0  12      876.47      919.21     12.29 o
  11   0  12      172.71      174.44      6.23 o
  12   0  12        4.94       -1.63      3.06 o
  13   0  12        1.32       -0.67      3.46 o
  14   0  12       18.47       24.79      4.94 o
   1   1  12     2578.36     2549.65     14.55 o
   2   1  12      291.25      234.57      2.67 o
   3   1  12     2532.86     2644.02     15.73 o
   4   1  12       50.76       44.77      1.29 o
   5   1  12     2105.71     2086.07     13.19 o
   6   1  12      661.55      610.34      4.98 o
   7   1  12      142.32      132.90      2.39 o
   8   1  12      115.42      110.48      2.66 o
   9   1  12        9.89       17.86      1.94 o
  10   1  12      170.74      179.70      4.07 o
  11   1  12       11.92       11.01      2.18 o
  12   1  12        1.26       -3.39      2.26 o
  13   1  12        2.30       -1.67      2.66 o
  14   1  12        2.46       -1.02      2.99 o
   0   2  12      758.75      731.67      6.83 o
   1   2  12     3715.27     3984.43     21.44 o
   2   2  12      606.55      590.48      4.05 o
   3   2  12       15.55       35.07      1.23 o
   4   2  12      860.86      949.50      6.35 o
   5   2  12       29.50       38.30      1.38 o
   6   2  12       23.08       27.44      1.31 o
   7   2  12       10.31       10.46      1.35 o
   8   2  12       34.40       38.50      2.19 o
   9   2  12      389.33      374.89      5.15 o
  10   2  12      431.67      458.64      6.45 o
  11   2  12       12.36       12.15      2.53 o
  12   2  12       23.26       13.64      2.92 o
  13   2  12       97.51      102.11      4.84 o
  14   2  12        0.00       -1.81      3.20 o
   1   3  12       68.64       63.07      1.28 o
   2   3  12      987.58      997.78      6.28 o
   3   3  12        3.37        2.41      0.74 o
   4   3  12       35.01       46.08      1.29 o
   5   3  12       39.99       34.50      1.23 o
   6   3  12      262.32      250.50      3.29 o
   7   3  12      622.95      641.93      6.37 o
   8   3  12      160.88      188.27      3.65 o
   9   3  12        0.12        1.52      1.93 o
  10   3  12      188.47      172.77      4.80 o
  11   3  12       10.14        8.92      2.50 o
  12   3  12        1.94        1.07      2.63 o
  13   3  12        4.01       -0.54      2.82 o
   0   4  12     2288.50     2245.39     19.28 o
   1   4  12      942.89      940.53      6.24 o
   2   4  12       17.84       18.06      0.97 o
   3   4  12      174.54      158.74      2.05 o
   4   4  12      956.66      940.27      6.72 o
   5   4  12      312.20      304.45      3.80 o
   6   4  12        9.75        3.35      1.29 o
   7   4  12       36.19       35.50      2.13 o
   8   4  12      373.43      369.55      5.54 o
   9   4  12       53.48       57.53      2.80 o
  10   4  12       52.79       57.82      3.33 o
  11   4  12        4.49        3.96      2.62 o
  12   4  12        1.76        2.74      2.80 o
  13   4  12       10.50        9.35      3.24 o
   1   5  12      784.18      790.32      7.01 o
   2   5  12       14.23       11.46      1.22 o
   3   5  12      694.48      721.61      6.69 o
   4   5  12      325.03      336.46      4.72 o
   5   5  12        5.07        0.73      1.81 o
   6   5  12       65.58       70.29      2.88 o
   7   5  12       35.40       31.00      2.51 o
   8   5  12        3.88        0.95      2.17 o
   9   5  12      126.15      140.11      4.43 o
  10   5  12        3.35        7.90      2.68 o
  11   5  12        6.28        3.30      2.93 o
  12   5  12        4.01       10.11      3.29 o
   0   6  12       25.80       37.71      2.53 o
   1   6  12       91.68      101.58      2.53 o
   2   6  12        0.01       -0.15      1.29 o
   3   6  12       58.77       49.15      2.24 o
   4   6  12        0.12        2.24      1.54 o
   5   6  12       14.57       17.67      2.14 o
   6   6  12       26.83       29.28      2.14 o
   7   6  12       61.30       70.70      4.25 o
   8   6  12        0.13       -1.57      2.06 o
   9   6  12        2.44        2.49      2.30 o
  10   6  12       12.01        9.21      2.73 o
   1   7  12        0.25       -1.72      1.65 o
   2   7  12       46.55       49.05      2.76 o
   3   7  12        0.34        1.36      1.87 o
   4   7  12       29.67       40.14      2.38 o
   5   7  12       21.30       21.19      2.37 o
   6   7  12       14.30       14.03      2.15 o
   7   7  12        4.30        2.24      2.34 o
   8   7  12       12.23       16.41      2.67 o
   0   8  12       66.77       74.37      7.50 o
   1   8  12       29.22       25.25      3.13 o
   2   8  12        2.92        6.45      2.58 o
   3   8  12        1.69        3.62      2.12 o
   4   8  12        7.26        6.76      2.30 o
   5   8  12        0.06       -2.94      2.39 o
   6   8  12        2.29       -1.59      3.05 o
   1   1  13       15.75       42.83      1.07 o
   2   1  13      703.67      763.79      5.37 o
   3   1  13        9.73       19.37      0.98 o
   4   1  13        4.77        4.55      0.88 o
   5   1  13      489.94      449.26      4.31 o
   6   1  13       12.81       15.27      1.18 o
   7   1  13     1430.74     1493.66     10.26 o
   8   1  13       33.63       33.20      1.85 o
   9   1  13     1340.65     1408.52     12.55 o
  10   1  13        2.29        0.03      1.82 o
  11   1  13      243.36      257.16      4.87 o
  12   1  13        8.44        6.03      2.65 o
  13   1  13      148.23      156.63      5.16 o
  14   1  13        1.44       -0.71      3.27 o
   0   2  13     6632.24     6446.67     49.12 o
   1   2  13      787.05      807.51      5.22 o
   2   2  13     1210.95     1321.01      8.03 o
   3   2  13       81.58      104.32      1.70 o
   4   2  13     9326.01     9445.91     53.27 o
   5   2  13      585.86      612.39      5.18 o
   6   2  13      116.16      127.10      2.26 o
   7   2  13       77.32       67.29      2.05 o
   8   2  13     2591.50     2565.40     18.83 o
   9   2  13        3.77        1.41      1.75 o
  10   2  13       42.46       45.59      2.83 o
  11   2  13       36.53       36.72      2.93 o
  12   2  13        3.07        2.78      2.71 o
  13   2  13       37.13       31.27      3.62 o
  14   2  13        7.81       10.35      3.47 o
   1   3  13     1793.57     1700.76     10.35 o
   2   3  13     1956.59     2063.78     11.91 o
   3   3  13      666.16      630.80      4.50 o
   4   3  13       43.63       35.12      1.18 o
   5   3  13      162.92      145.87      2.26 o
   6   3  13        2.81        4.46      1.28 o
   7   3  13      761.71      769.81      7.30 o
   8   3  13      144.10      137.36      3.51 o
   9   3  13        3.07        7.12      2.26 o
  10   3  13        0.49       -2.94      2.29 o
  11   3  13       49.23       49.29      3.30 o
  12   3  13        0.41       -3.41      2.56 o
  13   3  13       15.74       13.90      3.28 o
   0   4  13     1707.02     1692.58     15.70 o
   1   4  13       97.29       98.69      1.67 o
   2   4  13        4.04        2.23      0.75 o
   3   4  13      134.53      131.19      1.98 o
   4   4  13       12.94       12.09      1.05 o
   5   4  13      379.03      411.12      4.57 o
   6   4  13       38.45       32.38      1.91 o
   7   4  13       16.06       14.77      1.84 o
   8   4  13        4.99        5.69      1.97 o
   9   4  13        0.13        3.38      2.17 o
  10   4  13       78.59       76.52      3.85 o
  11   4  13        5.75        3.54      2.71 o
  12   4  13       86.67       93.19      4.56 o
   1   5  13       50.26       52.91      1.86 o
   2   5  13      371.86      401.61      4.53 o
   3   5  13       28.81       24.55      1.68 o
   4   5  13       43.67       48.65      2.15 o
   5   5  13        1.21       -1.66      1.64 o
   6   5  13       35.59       34.12      3.69 o
   7   5  13        1.83       -2.17      2.05 o
   8   5  13      104.49      104.68      3.83 o
   9   5  13       20.15       26.19      2.80 o
  10   5  13       60.66       58.00      3.85 o
  11   5  13       27.78       33.94      3.62 o
   0   6  13      545.01      533.74      9.38 o
   1   6  13       73.25       78.85      2.64 o
   2   6  13       16.04       17.82      1.65 o
   3   6  13       16.56       17.52      1.70 o
   4   6  13      295.82      288.08      4.47 o
   5   6  13       13.13       11.86      1.83 o
   6   6  13        2.83       -0.03      1.78 o
   7   6  13       17.23       21.08      2.97 o
   8   6  13       12.69       13.38      2.39 o
   9   6  13       20.52       18.90      2.68 o
  10   6  13        5.95        9.85      2.92 o
   1   7  13        5.62        4.78      1.83 o
   2   7  13       75.71       79.47      3.40 o
   3   7  13        7.02       10.82      2.12 o
   4   7  13      125.63      128.20      3.64 o
   5   7  13      127.53      126.41      4.05 o
   6   7  13        0.70        1.81      2.15 o
   7   7  13       15.99       17.40      2.72 o
   8   7  13        2.91        1.35      2.40 o
   0   8  13        0.81        0.77      3.45 o
   1   8  13        3.32        2.43      2.73 o
   2   8  13        0.83        2.15      2.70 o
   3   8  13        5.24        9.09      2.33 o
   4   8  13       25.87       34.93      2.87 o
   5   8  13        1.94        0.85      3.02 o
   0   0  14    11380.00    10702.19    118.08 o
   1   0  14     6091.95     5884.26     48.42 o
   2   0  14        8.54        5.07      1.08 o
   3   0  14     3411.18     3385.98     29.96 o
   4   0  14     4278.45     4186.03     36.77 o
   5   0  14      168.93      160.50      3.54 o
   6   0  14      439.10      465.95      6.36 o
   7   0  14     1255.45     1259.32     13.90 o
   8   0  14      871.22      843.43     13.88 o
   9   0  14       12.78       12.71      2.52 o
  10   0  14       36.40       30.87      3.29 o
  11   0  14       79.01       85.22      4.81 o
  12   0  14      210.47      205.06      7.14 o
  13   0  14       88.92       91.92      5.87 o
  14   0  14        2.76        9.78      4.58 o
   1   1  14       39.78       30.05      0.98 o
   2   1  14      241.94      187.81      2.24 o
   3   1  14      112.53       93.07      2.05 o
   4   1  14       92.62       97.25      1.88 o
   5   1  14       72.13       91.26      1.93 o
   6   1  14        5.94        6.53      1.41 o
   7   1  14       25.62       23.26      1.64 o
   8   1  14      408.12      419.26      4.91 o
   9   1  14      200.24      226.12      4.20 o
  10   1  14       22.44       26.16      2.25 o
  11   1  14       31.84       26.97      2.59 o
  12   1  14       15.00       18.42      3.13 o
  13   1  14       27.05       30.60      3.55 o
  14   1  14       57.49       52.66      4.55 o
   0   2  14     2614.93     2859.26     22.79 o
   1   2  14       43.64       41.91      1.11 o
   2   2  14       43.28       41.57      1.16 o
   3   2  14      651.53      690.80      5.06 o
   4   2  14      773.99      751.09      5.73 o
   5   2  14      123.24      123.67      2.21 o
   6   2  14      186.38      160.20      2.62 o
   7   2  14        9.90       13.53      1.55 o
   8   2  14      195.68      184.81      3.58 o
   9   2  14       47.69       40.00      2.42 o
  10   2  14       25.00       22.70      2.44 o
  11   2  14       28.73       35.53      2.88 o
  12   2  14        7.54        8.78      2.77 o
  13   2  14        0.04       -1.22      3.00 o
   1   3  14      768.10      807.12      5.61 o
   2   3  14      184.59      216.31      2.36 o
   3   3  14      635.13      627.10      4.74 o
   4   3  14        0.88       -0.86      0.85 o
   5   3  14       28.16       29.49      1.42 o
   6   3  14     1088.63     1090.73      9.05 o
   7   3  14      137.50      154.66      3.49 o
   8   3  14      166.38      180.31      3.86 o
   9   3  14       44.07       47.49      2.80 o
  10   3  14       45.97       58.76      3.21 o
  11   3  14       15.63       17.29      2.70 o
  12   3  14       29.18       37.33      3.25 o
  13   3  14       52.28       52.09      3.87 o
   0   4  14       26.45       23.21      1.56 o
   1   4  14      492.48      479.88      3.90 o
   2   4  14      492.78      517.63      4.21 o
   3   4  14      995.39      979.89      6.81 o
   4   4  14      556.07      507.89      4.73 o
   5   4  14      847.26      862.36      8.01 o
   6   4  14      311.23      314.18      4.64 o
   7   4  14      323.17      342.06      5.28 o
   8   4  14      535.50      541.22      7.92 o
   9   4  14      213.41      206.34      4.72 o
  10   4  14       52.67       55.59      3.24 o
  11   4  14       43.74       50.48      3.53 o
  12   4  14       36.79       45.11      3.64 o
   1   5  14        3.69        6.87      1.27 o
   2   5  14      264.73      257.26      5.14 o
   3   5  14      122.18      130.54      2.98 o
   4   5  14        5.53        5.27      1.61 o
   5   5  14      184.46      202.07      4.34 o
   6   5  14      234.32      252.32      5.02 o
   7   5  14        5.70       11.05      2.41 o
   8   5  14       42.03       38.06      2.91 o
   9   5  14        0.14        1.41      2.58 o
  10   5  14        5.95        6.83      2.94 o
  11   5  14       45.81       53.40      4.01 o
   0   6  14      303.45      313.96      6.85 o
   1   6  14      109.53      103.35      3.11 o
   2   6  14       23.68       21.93      2.00 o
   3   6  14        1.72        7.08      1.73 o
   4   6  14       89.17      100.83      4.05 o
   5   6  14       24.45       25.85      2.17 o
   6   6  14        0.55        0.06      2.00 o
   7   6  14        9.10        7.23      2.29 o
   8   6  14       30.26       41.31      2.90 o
   9   6  14        2.19       -3.90      2.60 o
  10   6  14        3.08        1.39      2.71 o
   1   7  14       26.28       24.47      2.53 o
   2   7  14      224.57      250.24      5.80 o
   3   7  14        0.07       -0.26      1.83 o
   4   7  14        3.00        2.27      2.07 o
   5   7  14       57.72       77.03      3.73 o
   6   7  14        0.75        1.25      2.28 o
   7   7  14        0.05       -3.53      2.35 o
   8   7  14        0.51        0.85      2.44 o
   0   8  14       16.00       17.04      6.18 o
   1   8  14       60.41       60.88      4.54 o
   2   8  14        6.83        6.71      2.82 o
   3   8  14       24.63       29.21      3.06 o
   4   8  14        0.04        1.99      2.68 o
   5   8  14       16.65       22.65      3.62 o
   1   1  15        6.55        6.21      0.75 o
   2   1  15      456.08      374.40      3.46 o
   3   1  15      404.23      394.95      3.84 o
   4   1  15     1533.90     1570.63     10.81 o
   5   1  15       33.95       32.94      1.36 o
   6   1  15        2.07        2.60      1.08 o
   7   1  15      149.72      163.90      3.04 o
   8   1  15        7.47        8.30      1.65 o
   9   1  15       27.24       30.79      2.22 o
  10   1  15      352.83      329.58      5.17 o
  11   1  15        0.71        2.72      2.19 o
  12   1  15      162.95      163.28      5.13 o
  13   1  15       49.95       48.57      3.67 o
  14   1  15       18.64       24.42      3.87 o
   0   2  15       28.47       25.74      1.51 o
   1   2  15     4454.76     4334.35     24.31 o
   2   2  15       15.77       11.15      0.92 o
   3   2  15     3379.05     3193.84     19.80 o
   4   2  15      286.80      285.28      3.09 o
   5   2  15      419.44      383.11      3.95 o
   6   2  15       45.18       36.28      1.65 o
   7   2  15     2218.70     2199.48     16.41 o
   8   2  15       10.24        7.02      1.74 o
   9   2  15       10.54       11.72      2.05 o
  10   2  15        0.08        1.53      2.04 o
  11   2  15      727.04      810.45     10.01 o
  12   2  15        7.63       13.49      2.89 o
  13   2  15       14.01       15.50      3.42 o
   1   3  15       30.52       32.57      1.14 o
   2   3  15        3.41        1.52      0.80 o
   3   3  15        1.70        3.33      0.88 o
   4   3  15       61.61       58.26      1.60 o
   5   3  15       30.16       28.93      1.54 o
   6   3  15       31.97       21.48      1.68 o
   7   3  15      166.96      161.30      3.39 o
   8   3  15       97.62      102.59      3.15 o
   9   3  15       15.13       12.81      2.28 o
  10   3  15      210.60      234.53      5.57 o
  11   3  15        3.31        2.73      2.49 o
  12   3  15        2.98        2.86      2.70 o
  13   3  15       70.93       75.51      4.47 o
   0   4  15      675.63      761.27      8.01 o
   1   4  15       49.58       40.93      1.29 o
   2   4  15      162.28      149.29      2.22 o
   3   4  15      863.27      891.33      7.09 o
   4   4  15      106.21      102.39      2.34 o
   5   4  15      109.46      109.66      2.89 o
   6   4  15      355.78      320.43      4.78 o
   7   4  15       70.82       71.46      2.85 o
   8   4  15       62.02       80.62      3.11 o
   9   4  15      150.23      155.37      4.38 o
  10   4  15        0.33        0.82      2.42 o
  11   4  15        2.17        1.95      2.66 o
  12   4  15       16.94       16.06      3.14 o
   1   5  15      731.25      760.22      8.36 o
   2   5  15        0.22       -1.14      1.35 o
   3   5  15      236.82      237.31      4.25 o
   4   5  15       44.19       47.74      2.38 o
   5   5  15      107.32      108.78      3.48 o
   6   5  15      147.06      148.34      5.05 o
   7   5  15      189.32      189.72      8.06 o
   8   5  15       32.16       37.71      2.92 o
   9   5  15       15.90       15.26      2.85 o
  10   5  15       40.58       46.68      3.86 o
  11   5  15        1.26       -4.28      2.85 o
   0   6  15       56.64       64.27      3.46 o
   1   6  15       13.46       11.85      1.93 o
   2   6  15       87.63       95.50      3.02 o
   3   6  15      365.77      374.23      5.45 o
   4   6  15      135.78      142.62      3.54 o
   5   6  15       24.02       24.82      2.25 o
   6   6  15      195.78      199.42      4.85 o
   7   6  15      225.27      252.90      7.21 o
   8   6  15        4.55        3.93      2.54 o
   9   6  15       15.58       13.87      2.73 o
  10   6  15        1.60       -0.44      2.95 o
   1   7  15        0.01        1.04      2.09 o
   2   7  15       24.94       35.39      3.62 o
   3   7  15        5.07        3.91      2.03 o
   4   7  15        0.34       -1.76      2.15 o
   5   7  15        1.10        4.71      2.60 o
   6   7  15        4.84        9.56      2.44 o
   7   7  15        0.62        2.37      2.53 o
   8   7  15        1.48        0.35      2.68 o
   0   8  15        6.86        7.76      3.89 o
   1   8  15       53.58       49.91      3.51 o
   2   8  15       20.97       23.65      3.36 o
   3   8  15        3.67        1.79      2.67 o
   4   8  15       19.23       29.88      3.30 o
   0   0  16      244.78      198.15      4.88 o
   1   0  16     1361.21     1223.36     12.21 o
   2   0  16      190.50      182.82      3.51 o
   3   0  16     2927.97     2802.73     27.45 o
   4   0  16     4240.03     4172.35     36.85 o
   5   0  16      548.82      512.45      6.73 o
   6   0  16     1113.10     1092.74     12.36 o
   7   0  16     2217.33     2068.96     22.10 o
   8   0  16      397.47      354.84      6.65 o
   9   0  16        0.23       -3.49      2.33 o
  10   0  16      320.91      327.20     13.69 o
  11   0  16      633.02      692.73     14.80 o
  12   0  16       63.99       88.25      5.66 o
  13   0  16       11.49       22.51      4.36 o
   1   1  16      260.55      295.43      3.03 o
   2   1  16        2.53        9.79      0.92 o
   3   1  16       42.89       40.31      1.42 o
   4   1  16       66.39       65.56      1.73 o
   5   1  16        2.70        2.40      1.01 o
   6   1  16      313.72      299.95      3.77 o
   7   1  16       35.96       40.23      1.86 o
   8   1  16       64.56       63.24      2.45 o
   9   1  16       20.34       15.27      2.03 o
  10   1  16        0.06        1.91      1.97 o
  11   1  16       12.78       13.50      2.43 o
  12   1  16       17.36       22.64      3.88 o
  13   1  16        0.41        3.36      2.98 o
   0   2  16     2371.99     2415.84     21.24 o
   1   2  16      256.22      228.19      3.18 o
   2   2  16       75.99       69.43      1.58 o
   3   2  16       23.02       32.13      1.30 o
   4   2  16       52.27       48.37      1.60 o
   5   2  16      649.84      677.13      5.67 o
   6   2  16        2.13       -1.89      1.26 o
   7   2  16      104.40      107.75      2.79 o
   8   2  16        0.55       -0.24      1.65 o
   9   2  16       49.81       55.49      2.73 o
  10   2  16        0.09       -0.74      2.05 o
  11   2  16        0.41        6.04      2.66 o
  12   2  16        8.56        9.51      2.96 o
  13   2  16       43.00       44.72      4.06 o
   1   3  16       19.89       17.45      1.03 o
   2   3  16       65.70       54.90      1.46 o
   3   3  16      329.62      321.97      3.23 o
   4   3  16        0.03        0.15      1.04 o
   5   3  16       21.60       15.70      1.47 o
   6   3  16        6.82        7.26      1.58 o
   7   3  16       20.22       21.62      1.86 o
   8   3  16       50.45       50.05      2.73 o
   9   3  16      275.19      262.79      5.36 o
  10   3  16        5.69        8.37      2.47 o
  11   3  16        9.56        7.64      2.61 o
  12   3  16        1.20        0.78      2.70 o
   0   4  16     2566.03     2540.23     22.30 o
   1   4  16     1705.11     1686.35     11.41 o
   2   4  16       41.39       34.90      1.49 o
   3   4  16      919.26      915.32      7.47 o
   4   4  16       42.79       40.22      1.94 o
   5   4  16      138.11      121.54      3.09 o
   6   4  16       12.64       11.45      1.85 o
   7   4  16      192.76      214.11      4.39 o
   8   4  16       81.24       98.56      3.40 o
   9   4  16       13.90       14.10      2.39 o
  10   4  16      103.09      118.66      4.27 o
  11   4  16       43.86       55.01      3.72 o
  12   4  16       68.46       78.67      4.33 o
   1   5  16       35.49       40.77      2.16 o
   2   5  16       40.85       44.81      2.12 o
   3   5  16       12.11        6.87      1.75 o
   4   5  16      258.13      239.29      4.89 o
   5   5  16       55.78       49.10      2.72 o
   6   5  16        0.71       -2.12      2.11 o
   7   5  16      112.64       94.00      3.93 o
   8   5  16        8.84        2.34      2.36 o
   9   5  16       22.58       17.45      2.97 o
  10   5  16       16.99       12.90      3.19 o
  11   5  16        0.48       -0.91      3.08 o
   0   6  16      222.67      242.12      6.14 o
   1   6  16       17.27       17.85      2.12 o
   2   6  16        5.60        5.89      1.87 o
   3   6  16      243.85      256.41      4.53 o
   4   6  16      225.49      222.97      4.40 o
   5   6  16       10.07        5.69      2.15 o
   6   6  16       22.41       23.03      2.60 o
   7   6  16       63.38       70.16      3.56 o
   8   6  16       10.26       10.65      2.87 o
   9   6  16       26.93       36.00      3.25 o
   1   7  16      104.26      111.85      3.54 o
   2   7  16      167.77      183.20      4.40 o
   3   7  16        3.52       -0.95      2.16 o
   4   7  16        6.47        3.59      2.35 o
   5   7  16      184.59      207.89      5.69 o
   6   7  16       80.17       84.06      3.83 o
   7   7  16       21.26       20.62      3.01 o
   0   8  16       17.38       19.58      7.47 o
   1   8  16        9.92       12.57      2.88 o
   2   8  16        5.09        1.57      2.71 o
   3   8  16       18.08       18.53      3.04 o
   4   8  16       33.44       39.22      4.59 o
   1   1  17      729.12      770.34      6.19 o
   2   1  17       22.68       22.02      1.16 o
   3   1  17      301.05      317.05      3.41 o
   4   1  17        8.91        7.90      1.06 o
   5   1  17       37.92       31.67      1.50 o
   6   1  17      172.51      163.12      3.00 o
   7   1  17       20.70       25.66      1.85 o
   8   1  17       92.93       87.19      2.85 o
   9   1  17       37.37       38.56      2.41 o
  10   1  17        6.84        9.24      2.14 o
  11   1  17       19.36       15.62      2.63 o
  12   1  17       17.86       24.76      3.16 o
  13   1  17      103.99      104.17      4.86 o
   0   2  17     6684.74     6236.46     51.63 o
   1   2  17      110.28       91.21      1.79 o
   2   2  17       80.85       73.80      1.73 o
   3   2  17       28.30       20.70      1.20 o
   4   2  17     2895.56     2703.73     17.62 o
   5   2  17       43.19       36.70      1.65 o
   6   2  17      283.48      253.57      4.28 o
   7   2  17      148.83      150.62      3.66 o
   8   2  17      551.29      573.47      8.17 o
   9   2  17        0.65       -2.79      1.86 o
  10   2  17      287.12      295.19      8.31 o
  11   2  17       15.50       15.52      2.93 o
  12   2  17      113.83      136.76      5.10 o
  13   2  17        0.46        3.65      3.19 o
   1   3  17       50.10       50.23      1.43 o
   2   3  17        8.66       13.01      1.06 o
   3   3  17       66.84       62.00      1.73 o
   4   3  17       32.62       20.49      1.48 o
   5   3  17      336.72      310.65      4.05 o
   6   3  17      422.57      410.58      5.47 o
   7   3  17       28.87       22.42      1.99 o
   8   3  17       53.73       38.86      2.59 o
   9   3  17      257.82      246.29      5.29 o
  10   3  17        0.17       -1.39      2.31 o
  11   3  17       17.80       18.14      2.87 o
  12   3  17        4.33        0.61      3.00 o
   0   4  17     1108.16     1006.42     11.75 o
   1   4  17       70.86       76.81      2.03 o
   2   4  17      100.22       98.02      2.32 o
   3   4  17       14.62       19.62      1.50 o
   4   4  17      474.12      475.34      5.87 o
   5   4  17       44.16       56.53      2.51 o
   6   4  17        3.97       -1.02      1.71 o
   7   4  17        3.74        1.70      1.97 o
   8   4  17      108.99      111.99      3.75 o
   9   4  17       20.28       21.84      2.71 o
  10   4  17        9.80        5.41      2.71 o
  11   4  17       39.36       36.90      3.43 o
   1   5  17       12.50       13.02      1.75 o
   2   5  17      228.52      242.93      4.19 o
   3   5  17        2.35       -0.59      1.69 o
   4   5  17       93.23       85.72      3.06 o
   5   5  17       25.32       20.89      2.50 o
   6   5  17       47.99       50.40      3.43 o
   7   5  17        2.13       -2.49      2.23 o
   8   5  17       23.59       21.27      2.87 o
   9   5  17       82.12       83.70      4.14 o
  10   5  17       85.70       75.03      4.40 o
   0   6  17      737.88      707.36     12.80 o
   1   6  17        8.33        6.63      2.07 o
   2   6  17       36.64       34.91      2.58 o
   3   6  17      225.39      246.10      4.74 o
   4   6  17      272.66      296.95      5.39 o
   5   6  17       19.52       15.68      2.47 o
   6   6  17        0.02        0.46      2.23 o
   7   6  17        0.10        2.50      2.42 o
   8   6  17       21.11       26.12      3.33 o
   9   6  17       30.83       23.26      3.16 o
   1   7  17        0.02        1.77      2.00 o
   2   7  17       69.95       70.37      3.23 o
   3   7  17        4.18        4.83      2.36 o
   4   7  17      132.08      107.14      4.14 o
   5   7  17       40.32       45.47      3.57 o
   6   7  17        0.73        3.35      2.53 o
   7   7  17       15.71       16.07      2.94 o
   0   8  17        6.35        5.24      4.17 o
   1   8  17        0.93       -4.43      3.20 o
   2   8  17       13.94       15.23      3.08 o
   3   8  17       11.00        8.67      3.03 o
   0   0  18     6770.05     6153.07     82.18 o
   1   0  18      869.05      767.47      9.10 o
   2   0  18      764.31      750.19      8.95 o
   3   0  18       78.41       56.17      3.23 o
   4   0  18     4090.89     3739.34     35.09 o
   5   0  18     1207.97     1188.08     14.49 o
   6   0  18       30.15       26.58      2.45 o
   7   0  18     1054.95     1065.75     14.61 o
   8   0  18      494.79      514.42      8.84 o
   9   0  18       10.41       15.72      2.88 o
  10   0  18      182.77      165.39      6.21 o
  11   0  18       59.68       61.48      4.68 o
  12   0  18        6.03       13.00      4.11 o
  13   0  18       21.88       29.43      5.08 o
   1   1  18        1.36        3.50      0.89 o
   2   1  18      184.18      188.49      2.66 o
   3   1  18      364.68      353.30      3.90 o
   4   1  18       67.56       64.61      1.85 o
   5   1  18      616.80      545.06      5.49 o
   6   1  18       20.42       16.06      1.51 o
   7   1  18       57.53       51.28      2.30 o
   8   1  18       60.59       64.25      2.61 o
   9   1  18      338.65      314.48      4.99 o
  10   1  18        0.53       -1.26      2.06 o
  11   1  18       22.04       24.64      2.89 o
  12   1  18        0.53       -3.94      2.63 o
  13   1  18        4.54        6.08      3.37 o
   0   2  18      120.57      146.29      3.19 o
   1   2  18       43.89       49.27      1.49 o
   2   2  18      532.76      502.22      4.41 o
   3   2  18       39.78       31.00      1.42 o
   4   2  18       47.42       48.19      1.80 o
   5   2  18       65.42       45.66      1.98 o
   6   2  18       18.06       18.14      1.78 o
   7   2  18       88.92       81.76      2.67 o
   8   2  18      151.05      164.97      3.85 o
   9   2  18        6.67        6.50      2.00 o
  10   2  18       11.86       16.36      2.59 o
  11   2  18       41.14       42.08      3.45 o
  12   2  18       58.77       64.67      4.21 o
  13   2  18        2.70        5.37      3.22 o
   1   3  18       85.92       83.72      1.91 o
   2   3  18       37.38       44.80      1.59 o
   3   3  18       75.35       69.23      2.09 o
   4   3  18      300.77      265.52      3.68 o
   5   3  18       11.61       10.97      1.62 o
   6   3  18      141.87      129.53      3.35 o
   7   3  18       39.00       37.60      2.23 o
   8   3  18       26.71       18.84      2.33 o
   9   3  18        0.81        1.38      2.22 o
  10   3  18       66.28       72.98      3.66 o
  11   3  18        1.80        1.13      2.60 o
  12   3  18       29.46       38.22      3.82 o
   0   4  18     1400.36     1376.61     15.20 o
   1   4  18      162.94      156.61      3.04 o
   2   4  18      304.28      314.19      4.04 o
   3   4  18      473.19      454.68      5.20 o
   4   4  18      610.92      599.71      7.69 o
   5   4  18       28.07       22.93      2.03 o
   6   4  18      114.07      130.41      3.77 o
   7   4  18        6.02        0.73      2.03 o
   8   4  18      210.27      228.51      5.12 o
   9   4  18        3.38        7.63      2.47 o
  10   4  18       60.56       76.23      3.98 o
  11   4  18       23.89       39.38      3.55 o
   1   5  18      345.17      347.92      4.92 o
   2   5  18      372.91      344.94      5.37 o
   3   5  18       13.53       11.90      2.13 o
   4   5  18      385.59      390.48      6.37 o
   5   5  18      302.13      297.31      6.01 o
   6   5  18        0.86       -0.66      2.38 o
   7   5  18       17.51       25.72      2.92 o
   8   5  18        0.23       -1.02      2.43 o
   9   5  18        0.05       -3.98      2.66 o
  10   5  18        0.29       -0.70      3.02 o
   0   6  18      311.26      333.86      9.52 o
   1   6  18      123.81      119.50      3.61 o
   2   6  18      154.84      146.46      4.21 o
   3   6  18       44.49       45.09      2.65 o
   4   6  18      107.27      117.01      3.76 o
   5   6  18        7.88        0.18      2.21 o
   6   6  18       13.88        9.45      2.46 o
   7   6  18       28.24       28.56      2.95 o
   8   6  18        1.63        2.35      2.69 o
   9   6  18        4.64        2.70      2.88 o
   1   7  18       26.68       35.86      2.44 o
   2   7  18      284.53      320.88      5.61 o
   3   7  18        1.95        1.00      2.35 o
   4   7  18       55.47       49.63      3.38 o
   5   7  18        1.44       -0.33      2.65 o
   6   7  18       16.68       23.64      2.99 o
   0   8  18      144.17      127.92      7.84 o
   1   8  18        1.86        0.67      2.85 o
   2   8  18       27.52       20.26      3.66 o
   1   1  19      111.35      113.24      2.49 o
   2   1  19       19.41       13.36      1.18 o
   3   1  19      142.41      136.02      3.21 o
   4   1  19      494.29      450.55      4.61 o
   5   1  19       25.57       21.38      1.60 o
   6   1  19      914.28      898.37      8.43 o
   7   1  19        1.99        3.02      2.26 o
   8   1  19      537.22      497.87      6.23 o
   9   1  19        0.06       -1.23      1.86 o
  10   1  19      114.40      113.51      3.82 o
  11   1  19       32.21       32.88      3.20 o
  12   1  19        4.15        8.03      2.94 o
  13   1  19        2.74        5.91      3.50 o
   0   2  19      751.28      748.20      8.39 o
   1   2  19     1785.68     1684.96     11.00 o
   2   2  19        0.01        1.21      0.99 o
   3   2  19     1482.00     1388.12     10.74 o
   4   2  19      317.94      300.14      4.01 o
   5   2  19      489.39      483.87      5.51 o
   6   2  19        0.51       -2.19      1.46 o
   7   2  19      618.76      672.09      7.28 o
   8   2  19       14.93       13.12      2.04 o
   9   2  19       34.21       37.25      2.70 o
  10   2  19       11.06       11.05      2.54 o
  11   2  19      132.71      159.09      5.30 o
  12   2  19       10.66       15.03      3.40 o
   1   3  19        8.23        7.69      1.19 o
   2   3  19     1931.77     1835.66     13.50 o
   3   3  19       62.13       70.16      2.17 o
   4   3  19        1.76        0.91      1.34 o
   5   3  19      339.92      302.35      4.57 o
   6   3  19       47.87       38.54      2.29 o
   7   3  19       35.33       35.45      2.39 o
   8   3  19        0.36       -2.35      2.04 o
   9   3  19       99.55       90.44      3.73 o
  10   3  19       24.02       24.21      3.11 o
  11   3  19        1.99       -1.44      2.90 o
  12   3  19      171.44      188.98      7.48 o
   0   4  19        3.02        6.72      2.23 o
   1   4  19      176.06      186.17      4.60 o
   2   4  19      203.21      201.53      3.56 o
   3   4  19        9.35        2.03      1.70 o
   4   4  19        4.36        4.13      1.74 o
   5   4  19       72.22       73.79      2.99 o
   6   4  19       35.10       32.66      2.46 o
   7   4  19       79.97       77.06      3.28 o
   8   4  19        4.29        0.53      2.21 o
   9   4  19        9.52        2.08      2.57 o
  10   4  19       20.26       21.82      3.44 o
  11   4  19       45.12       50.88      3.82 o
   1   5  19      197.46      200.35      4.01 o
   2   5  19       51.98       65.71      2.57 o
   3   5  19      127.18      130.58      3.92 o
   4   5  19       37.63       35.37      2.68 o
   5   5  19       22.08       24.91      2.71 o
   6   5  19        9.51       16.23      2.82 o
   7   5  19       36.26       36.12      3.18 o
   8   5  19        1.12       -3.72      2.48 o
   9   5  19        0.24       -3.19      2.82 o
  10   5  19        1.46       -4.60      3.06 o
   0   6  19      615.81      598.76     11.88 o
   1   6  19       32.04       32.51      2.58 o
   2   6  19       78.40       76.04      3.04 o
   3   6  19       17.67       21.22      2.45 o
   4   6  19      130.37      132.39      4.06 o
   5   6  19        0.12       -0.81      2.22 o
   6   6  19        4.98       -0.42      2.37 o
   7   6  19       40.87       51.03      3.48 o
   8   6  19       36.14       33.54      3.50 o
   1   7  19       35.64       31.36      2.48 o
   2   7  19       84.47       80.75      3.38 o
   3   7  19        0.12       -1.62      2.40 o
   4   7  19       17.33       17.17      2.85 o
   5   7  19        7.53       12.89      2.98 o
   6   7  19        1.21        0.23      2.60 o
   0   0  20      346.80      320.34      7.89 o
   1   0  20     1581.09     1527.49     16.78 o
   2   0  20      141.65      132.60      4.14 o
   3   0  20     1280.29     1187.45     13.18 o
   4   0  20      212.22      197.06      4.44 o
   5   0  20      461.27      415.54      6.64 o
   6   0  20       15.46       11.79      2.33 o
   7   0  20      537.06      554.07      9.26 o
   8   0  20      279.72      302.00      6.89 o
   9   0  20       15.64       13.62      3.25 o
  10   0  20       39.68       48.03      4.21 o
  11   0  20      195.98      235.80      8.24 o
  12   0  20       24.79       31.92      4.66 o
   1   1  20        3.68        2.67      1.02 o
   2   1  20     1105.56     1069.19      9.81 o
   3   1  20      359.22      327.48      3.97 o
   4   1  20       84.16       69.66      2.20 o
   5   1  20      180.27      164.54      3.24 o
   6   1  20      964.23      855.95      8.04 o
   7   1  20        0.37        1.01      1.67 o
   8   1  20      177.69      180.13      4.54 o
   9   1  20       85.04       88.82      3.28 o
  10   1  20      140.25      148.83      4.47 o
  11   1  20       14.38        9.69      2.85 o
  12   1  20       66.51       65.10      4.02 o
   0   2  20       33.84       34.18      2.16 o
   1   2  20      694.89      699.77      5.97 o
   2   2  20      191.00      189.60      3.11 o
   3   2  20      115.87      114.06      2.77 o
   4   2  20      255.14      219.05      3.66 o
   5   2  20       76.38       68.35      2.40 o
   6   2  20       78.25       72.20      2.62 o
   7   2  20      391.34      383.08      5.31 o
   8   2  20       76.69       69.97      2.97 o
   9   2  20       69.99       90.01      3.60 o
  10   2  20       23.78       14.40      2.75 o
  11   2  20        2.82        4.90      2.86 o
  12   2  20        3.76       -1.12      3.08 o
   1   3  20      782.40      799.64      7.27 o
   2   3  20        7.56       13.86      1.61 o
   3   3  20       10.82        8.19      1.63 o
   4   3  20      667.43      622.25      6.61 o
   5   3  20      120.80      119.39      3.11 o
   6   3  20       22.30       15.39      1.98 o
   7   3  20        7.61       12.34      2.19 o
   8   3  20       11.77        6.49      2.27 o
   9   3  20        0.02       -1.20      2.31 o
  10   3  20       14.20       14.81      2.83 o
  11   3  20       17.97       21.02      3.37 o
   0   4  20       12.39        7.61      2.55 o
   1   4  20     1954.49     1902.74     16.09 o
   2   4  20        0.37       -2.28      1.68 o
   3   4  20      163.51      180.30      4.20 o
   4   4  20        1.43       -2.61      1.74 o
   5   4  20      478.07      448.99      7.81 o
   6   4  20      100.13       99.11      3.53 o
   7   4  20       10.86       22.30      2.62 o
   8   4  20        0.03        1.06      2.29 o
   9   4  20       11.79       10.46      2.71 o
  10   4  20        1.12       -0.92      2.75 o
  11   4  20       16.57       21.06      3.35 o
   1   5  20        9.67        6.11      1.87 o
   2   5  20     1111.42     1067.08     11.52 o
   3   5  20       31.04       33.12      2.20 o
   4   5  20       45.88       46.06      2.89 o
   5   5  20        1.06        0.29      2.23 o
   6   5  20       44.73       56.14      4.00 o
   7   5  20       50.30       62.20      3.92 o
   8   5  20       41.86       49.58      3.61 o
   9   5  20       41.56       45.38      3.93 o
   0   6  20      233.16      270.78      7.67 o
   1   6  20       60.25       54.27      2.95 o
   2   6  20       64.50       59.20      2.91 o
   3   6  20        0.34       -2.72      2.01 o
   4   6  20       68.97       85.86      3.49 o
   5   6  20       23.20       28.26      2.88 o
   6   6  20        2.37       -1.62      2.47 o
   7   6  20       48.12       51.85      4.03 o
   8   6  20       22.42       31.29      3.51 o
   1   7  20       22.11       13.18      2.28 o
   2   7  20        7.84       17.60      2.47 o
   3   7  20        8.53        6.79      2.55 o
   4   7  20       27.58       22.24      3.01 o
   5   7  20       60.84       61.29      4.14 o
   1   1  21      304.43      304.43      3.94 o
   2   1  21      245.04      211.83      3.37 o
   3   1  21     1226.20     1197.31      9.76 o
   4   1  21      107.87      103.94      2.76 o
   5   1  21      857.02      765.25      7.60 o
   6   1  21       56.25       50.15      2.38 o
   7   1  21       58.78       49.14      2.46 o
   8   1  21       52.37       53.14      2.68 o
   9   1  21      154.35      156.82      4.24 o
  10   1  21       13.78        8.35      2.54 o
  11   1  21       77.51       72.09      4.00 o
  12   1  21       24.65       26.51      3.43 o
   0   2  21     3068.84     2931.50     29.68 o
   1   2  21     1461.06     1362.69     11.01 o
   2   2  21      317.49      312.17      5.92 o
   3   2  21       79.20       87.47      3.03 o
   4   2  21      914.23      905.64      8.43 o
   5   2  21      149.23      124.58      3.19 o
   6   2  21       73.31       54.80      2.44 o
   7   2  21        2.00       -2.55      1.70 o
   8   2  21       36.57       56.17      2.83 o
   9   2  21        3.58        5.34      2.35 o
  10   2  21        5.66        1.38      2.53 o
  11   2  21        4.17        2.23      3.36 o
  12   2  21       20.95       22.15      3.65 o
   1   3  21     1604.75     1541.51     12.95 o
   2   3  21     1109.59     1122.98      9.54 o
   3   3  21      175.24      167.90      3.89 o
   4   3  21        4.60        4.40      1.73 o
   5   3  21      279.48      282.92      4.57 o
   6   3  21      175.09      191.51      4.40 o
   7   3  21        5.83        2.05      2.07 o
   8   3  21        6.11        1.18      2.23 o
   9   3  21      328.11      371.65      6.73 o
  10   3  21       62.04       84.58      4.37 o
  11   3  21       36.23       43.57      3.89 o
   0   4  21       42.27       31.31      3.97 o
   1   4  21      428.77      435.97      6.61 o
   2   4  21      268.60      276.79      5.47 o
   3   4  21       88.10      102.27      3.32 o
   4   4  21      103.69      117.75      3.56 o
   5   4  21       25.91       26.28      2.60 o
   6   4  21       98.94       78.51      3.33 o
   7   4  21       16.36       17.17      2.56 o
   8   4  21      147.09      148.93      4.82 o
   9   4  21       15.85       18.47      3.06 o
  10   4  21       17.88       19.04      3.17 o
   1   5  21      108.15      106.79      3.33 o
   2   5  21       30.15       30.01      2.24 o
   3   5  21       23.16       18.79      2.03 o
   4   5  21       30.26       18.33      2.33 o
   5   5  21       20.63       30.14      2.96 o
   6   5  21       37.84       37.56      3.26 o
   7   5  21        1.33        4.64      3.01 o
   8   5  21        7.58        8.45      3.01 o
   9   5  21       37.70       48.29      4.02 o
   0   6  21       19.55       23.10      3.59 o
   1   6  21        7.01        5.58      2.23 o
   2   6  21       41.22       54.51      2.90 o
   3   6  21       65.36       65.47      3.17 o
   4   6  21       15.32       19.74      2.55 o
   5   6  21       66.17       60.23      4.08 o
   6   6  21        0.21       -0.86      2.54 o
   7   6  21       28.24       36.08      3.58 o
   1   7  21       29.97       32.63      2.67 o
   2   7  21       54.88       60.59      3.32 o
   3   7  21       73.69       68.20      3.59 o
   4   7  21        0.02       -3.84      2.56 o
   5   7  21       11.64       21.30      3.67 o
   0   0  22    10518.32    10295.48    179.92 o
   1   0  22      767.41      758.68      9.70 o
   2   0  22      421.23      424.00     10.27 o
   3   0  22      158.99      143.73      5.11 o
   4   0  22      310.89      280.81      5.52 o
   5   0  22       29.27       20.79      2.73 o
   6   0  22      524.21      455.55      8.34 o
   7   0  22      283.02      265.00      6.35 o
   8   0  22        9.74        1.50      2.72 o
   9   0  22       90.50       96.22      5.06 o
  10   0  22       45.51       42.49      4.23 o
  11   0  22        0.08       -0.26      3.87 o
  12   0  22        8.00       12.76      4.39 o
   1   1  22     3635.83     3496.87     25.08 o
   2   1  22       21.97       19.06      2.12 o
   3   1  22     2165.64     2040.40     15.56 o
   4   1  22        1.73       -2.21      1.47 o
   5   1  22      368.01      378.58      5.20 o
   6   1  22      355.69      348.59      5.04 o
   7   1  22       74.85       75.03      2.95 o
   8   1  22      116.46      114.81      3.56 o
   9   1  22      156.04      179.18      4.76 o
  10   1  22        8.96       12.80      2.70 o
  11   1  22        7.16       14.41      3.08 o
  12   1  22        8.92        4.04      3.08 o
   0   2  22     1489.89     1596.20     17.89 o
   1   2  22       30.92       33.53      2.11 o
   2   2  22      939.62      892.59      8.38 o
   3   2  22      257.86      279.49      4.38 o
   4   2  22       44.89       43.45      2.12 o
   5   2  22       88.32       91.05      2.89 o
   6   2  22      237.42      208.65      4.03 o
   7   2  22      252.14      235.49      5.39 o
   8   2  22        9.21        4.78      2.06 o
   9   2  22        2.60        2.89      2.36 o
  10   2  22        6.56        5.78      2.79 o
  11   2  22        0.00       -4.04      2.89 o
   1   3  22      838.23      848.53      8.08 o
   2   3  22       36.96       39.88      2.05 o
   3   3  22     1682.85     1578.19     13.71 o
   4   3  22      189.69      145.26      3.64 o
   5   3  22        8.19        3.95      1.78 o
   6   3  22       18.28       20.13      2.26 o
   7   3  22        0.94       -3.15      2.10 o
   8   3  22        0.81       -1.68      2.29 o
   9   3  22       23.34       39.91      3.28 o
  10   3  22       19.81       16.86      3.13 o
  11   3  22        0.00       -0.69      3.02 o
   0   4  22       69.70       74.72      3.79 o
   1   4  22       13.43        9.89      1.82 o
   2   4  22        3.14        7.41      1.82 o
   3   4  22       36.31       33.34      2.30 o
   4   4  22      293.78      316.02      5.49 o
   5   4  22      167.14      181.43      4.72 o
   6   4  22       22.20       28.42      2.69 o
   7   4  22        7.91        8.83      2.56 o
   8   4  22      105.84       95.20      4.18 o
   9   4  22        0.69       -3.49      2.63 o
  10   4  22        4.17        6.69      2.98 o
   1   5  22      108.78      103.53      3.35 o
   2   5  22      128.34      126.53      3.70 o
   3   5  22      139.66      155.64      4.03 o
   4   5  22       18.51       23.96      2.47 o
   5   5  22      490.19      505.10      8.06 o
   6   5  22       24.28       23.01      2.64 o
   7   5  22      114.58      116.19      5.43 o
   8   5  22        0.00        2.22      3.02 o
   9   5  22       83.11       84.62      4.76 o
   0   6  22       30.34       38.93      4.17 o
   1   6  22        1.39        0.59      1.88 o
   2   6  22        7.14        2.45      2.00 o
   3   6  22      149.70      171.08      5.38 o
   4   6  22        2.66        1.97      2.45 o
   5   6  22        4.33       13.51      2.77 o
   6   6  22        0.15       -1.87      2.75 o
   7   6  22       69.91       79.80      4.40 o
   1   7  22        0.44        0.67      2.23 o
   2   7  22        0.45       -0.64      2.28 o
   3   7  22        0.00        2.12      2.38 o
   4   7  22        3.31        5.90      2.84 o
   1   1  23      145.75      147.40      3.29 o
   2   1  23     4614.95     4431.95     30.86 o
   3   1  23     1638.39     1527.50     13.09 o
   4   1  23      358.84      295.69      4.80 o
   5   1  23       97.19      103.69      3.15 o
   6   1  23      201.89      248.84      5.37 o
   7   1  23        1.06       -2.74      1.83 o
   8   1  23       32.14       33.47      2.51 o
   9   1  23      108.40      106.92      3.96 o
  10   1  23      127.30      173.09      5.16 o
  11   1  23        5.82        4.60      2.94 o
   0   2  23      245.11      264.98      5.76 o
   1   2  23       23.90       24.08      1.92 o
   2   2  23      109.14      104.70      2.88 o
   3   2  23        2.80        3.31      1.64 o
   4   2  23       12.39        5.26      1.71 o
   5   2  23       28.56       32.26      2.17 o
   6   2  23       54.02       49.24      2.75 o
   7   2  23       21.65       20.32      2.35 o
   8   2  23       47.55       40.52      2.93 o
   9   2  23       29.00       29.00      2.94 o
  10   2  23        1.52        1.24      2.97 o
  11   2  23       14.73       12.10      3.70 o
   1   3  23      754.14      742.51      7.42 o
   2   3  23     1303.49     1269.43     10.98 o
   3   3  23       63.22       68.54      2.69 o
   4   3  23       67.99       68.70      2.82 o
   5   3  23       55.54       48.23      2.67 o
   6   3  23      743.98      790.77      9.59 o
   7   3  23       50.19       53.32      3.20 o
   8   3  23       13.61        8.81      2.68 o
   9   3  23        9.42        5.15      2.85 o
  10   3  23       17.47       18.65      3.39 o
   0   4  23        0.15        2.38      2.49 o
   1   4  23       28.59       28.93      2.31 o
   2   4  23       88.17       84.53      3.10 o
   3   4  23      112.80      115.83      3.56 o
   4   4  23      297.88      331.50      5.73 o
   5   4  23        7.73        9.84      2.26 o
   6   4  23       40.37       35.33      3.05 o
   7   4  23        2.89       -0.19      2.58 o
   8   4  23       86.55       81.74      4.07 o
   9   4  23        6.13        3.76      2.85 o
  10   4  23        0.10       -0.49      3.06 o
   1   5  23      153.74      147.21      4.03 o
   2   5  23      228.24      242.41      4.86 o
   3   5  23        4.15        3.70      2.02 o
   4   5  23       59.23       44.30      2.90 o
   5   5  23        7.28       11.93      2.43 o
   6   5  23        1.60        5.50      2.53 o
   7   5  23        8.53        2.19      2.85 o
   8   5  23        5.61       -0.77      2.97 o
   0   6  23       59.85       64.61      5.31 o
   1   6  23        0.01       -2.42      2.07 o
   2   6  23        0.06       -2.91      1.94 o
   3   6  23        5.77        8.10      2.39 o
   4   6  23        0.03        2.25      2.47 o
   5   6  23        0.50        1.09      2.62 o
   6   6  23       29.98       39.17      3.65 o
   1   7  23        1.23        0.46      2.33 o
   2   7  23       11.55       10.61      2.60 o
   3   7  23        6.83        5.02      2.52 o
   0   0  24       14.92       23.83      4.30 o
   1   0  24     5317.40     5289.34     51.47 o
   2   0  24      222.38      183.03      5.59 o
   3   0  24      330.22      305.71      7.22 o
   4   0  24      198.65      201.53      5.56 o
   5   0  24      871.15      779.46     13.21 o
   6   0  24        3.72       -1.25      2.53 o
   7   0  24      122.88       88.37      5.03 o
   8   0  24        9.97        4.53      3.55 o
   9   0  24      261.02      218.18      7.28 o
  10   0  24        0.07        3.09      3.71 o
  11   0  24        0.83       -3.21      3.86 o
   1   1  24      148.98      152.42      3.50 o
   2   1  24     3441.90     3289.30     24.97 o
   3   1  24      213.48      213.42      4.08 o
   4   1  24       89.74       81.93      2.82 o
   5   1  24       43.37       52.13      2.57 o
   6   1  24      476.24      497.23      6.54 o
   7   1  24       12.33       14.85      2.24 o
   8   1  24       10.13        8.90      2.38 o
   9   1  24        1.20        0.37      2.31 o
  10   1  24      172.78      183.74      5.57 o
  11   1  24        0.01       -2.29      2.93 o
   0   2  24      821.33      843.67     11.34 o
   1   2  24      921.72      910.03      8.48 o
   2   2  24       30.56       32.58      2.18 o
   3   2  24      503.14      524.21      6.13 o
   4   2  24      125.73      140.05      3.53 o
   5   2  24      254.57      230.86      4.28 o
   6   2  24        0.58        2.27      1.98 o
   7   2  24       85.11       73.71      3.37 o
   8   2  24        9.83       11.85      2.47 o
   9   2  24       58.95       50.69      3.29 o
  10   2  24       34.62       36.31      3.65 o
  11   2  24        4.25        6.13      3.27 o
   1   3  24       20.57       19.39      1.89 o
   2   3  24      607.89      625.22      6.98 o
   3   3  24      286.00      306.86      4.88 o
   4   3  24       89.99       77.05      2.97 o
   5   3  24       90.44       78.94      3.22 o
   6   3  24      366.54      375.15      6.82 o
   7   3  24        2.06        4.96      2.49 o
   8   3  24       53.12       63.44      3.79 o
   9   3  24        2.73       -3.41      2.74 o
  10   3  24       17.99       19.07      3.44 o
   0   4  24      121.22      112.29      4.91 o
   1   4  24        3.46        2.34      1.95 o
   2   4  24       90.75       79.54      3.22 o
   3   4  24       55.68       51.88      2.98 o
   4   4  24        0.06        1.19      2.09 o
   5   4  24        2.03       -0.81      2.31 o
   6   4  24       16.68       17.17      2.98 o
   7   4  24       19.02       22.03      3.17 o
   8   4  24        0.17       -3.03      2.63 o
   9   4  24        5.92        4.61      2.90 o
   1   5  24       26.90       31.27      2.50 o
   2   5  24      363.71      363.97      6.21 o
   3   5  24       37.70       36.67      2.70 o
   4   5  24        3.17        0.73      2.24 o
   5   5  24      112.50      113.12      4.33 o
   6   5  24      267.06      308.87      6.55 o
   7   5  24       46.41       56.66      3.71 o
   8   5  24       22.02       22.18      3.78 o
   0   6  24       23.26       36.05      4.19 o
   1   6  24        3.94        2.17      2.13 o
   2   6  24        0.98        2.12      2.08 o
   3   6  24        3.49        3.16      2.36 o
   4   6  24       86.25       95.84      4.22 o
   5   6  24        0.90        3.30      2.83 o
   6   6  24        3.03        5.99      3.05 o
   1   7  24        4.08        3.14      2.52 o
   1   1  25      594.41      550.58      6.50 o
   2   1  25      454.73      497.08      6.15 o
   3   1  25       14.88        9.20      1.83 o
   4   1  25       48.99       54.96      2.59 o
   5   1  25      402.12      391.49      5.70 o
   6   1  25      500.46      520.68      8.06 o
   7   1  25       70.59       71.60      3.31 o
   8   1  25        0.35       -0.82      2.20 o
   9   1  25       26.71       30.10      3.07 o
  10   1  25        2.69       -0.82      2.76 o
  11   1  25        2.74       -1.46      3.38 o
   0   2  25     1841.28     1853.44     20.69 o
   1   2  25      282.42      277.23      4.46 o
   2   2  25      136.23      132.36      3.34 o
   3   2  25       10.06        6.52      1.78 o
   4   2  25      308.20      299.99      5.67 o
   5   2  25       10.71        6.01      1.95 o
   6   2  25       19.76       12.07      2.23 o
   7   2  25        6.05        3.93      2.29 o
   8   2  25        3.39       -0.21      2.42 o
   9   2  25       13.98        6.49      2.74 o
  10   2  25        6.12       -0.12      3.25 o
   1   3  25      309.46      314.22      4.96 o
   2   3  25      189.35      178.72      3.91 o
   3   3  25      694.06      676.76      7.69 o
   4   3  25       24.05       20.23      2.33 o
   5   3  25      583.16      623.19     12.43 o
   6   3  25       37.39       39.69      3.19 o
   7   3  25       52.49       65.67      3.70 o
   8   3  25       77.17       90.85      4.70 o
   9   3  25      157.92      163.42      5.67 o
  10   3  25       99.03      108.30      5.07 o
   0   4  25      209.58      236.24      7.24 o
   1   4  25       22.66       18.18      2.33 o
   2   4  25       86.98       90.13      3.40 o
   3   4  25       65.21       56.66      3.12 o
   4   4  25       21.16       25.74      2.76 o
   5   4  25       30.46       46.28      3.26 o
   6   4  25        8.29        5.35      2.71 o
   7   4  25      141.76      135.83      5.13 o
   8   4  25        2.18        5.08      2.83 o
   9   4  25        3.10        7.53      3.19 o
   1   5  25        4.17        1.52      2.04 o
   2   5  25        4.96       11.51      2.29 o
   3   5  25       17.77       17.80      2.48 o
   4   5  25      125.54      124.04      4.34 o
   5   5  25        2.90        8.29      2.67 o
   6   5  25       31.76       30.09      3.19 o
   7   5  25        0.02       -2.72      2.68 o
   0   6  25       45.70       39.88      3.54 o
   1   6  25        5.19        6.09      2.27 o
   2   6  25        3.15        2.56      2.23 o
   3   6  25       23.69       28.07      2.98 o
   4   6  25       46.96       54.85      3.77 o
   5   6  25        0.00        2.40      2.89 o
   0   0  26      646.50      632.53     15.05 o
   1   0  26        0.61        1.95      2.46 o
   2   0  26      190.87      198.14      6.80 o
   3   0  26       74.89       75.64      4.25 o
   4   0  26      883.66      870.63     13.42 o
   5   0  26       20.34       22.34      3.14 o
   6   0  26      180.62      173.84      7.93 o
   7   0  26        2.68       -3.43      2.84 o
   8   0  26      108.49       85.70      5.09 o
   9   0  26        0.01       -2.80      3.45 o
  10   0  26        5.06       -2.00      3.95 o
   1   1  26      595.26      545.13      6.49 o
   2   1  26       11.88       13.10      1.93 o
   3   1  26       45.29       45.16      2.55 o
   4   1  26      150.35      134.66      3.69 o
   5   1  26      805.99      804.01      8.90 o
   6   1  26        0.29       -0.84      1.95 o
   7   1  26      139.61      162.98      4.73 o
   8   1  26        0.02       -1.08      2.29 o
   9   1  26      187.83      195.51      5.47 o
  10   1  26        3.04       -0.43      2.91 o
   0   2  26     1039.91     1015.50     13.19 o
   1   2  26        2.65        2.22      1.72 o
   2   2  26        2.08       -1.56      1.67 o
   3   2  26       81.57       69.64      2.75 o
   4   2  26       11.66       13.17      2.19 o
   5   2  26       82.77       79.58      3.33 o
   6   2  26       11.28       15.81      2.37 o
   7   2  26        1.39        6.60      2.52 o
   8   2  26        7.23        6.26      2.61 o
   9   2  26        7.56        4.86      2.85 o
  10   2  26        3.83        5.09      3.21 o
   1   3  26        1.02        1.28      1.76 o
   2   3  26      293.70      304.35      5.11 o
   3   3  26        0.26        6.52      2.00 o
   4   3  26        0.04       -1.57      2.09 o
   5   3  26      592.64      628.17     10.64 o
   6   3  26        3.78        8.75      2.68 o
   7   3  26       32.04       29.95      3.33 o
   8   3  26        6.72        9.26      3.03 o
   9   3  26       47.75       46.36      3.89 o
   0   4  26      614.97      600.97     16.82 o
   1   4  26      128.33      112.70      3.96 o
   2   4  26       58.11       56.25      3.03 o
   3   4  26       19.95       19.53      2.65 o
   4   4  26       73.69       70.50      3.87 o
   5   4  26      101.00      100.11      4.45 o
   6   4  26        3.24        6.89      2.89 o
   7   4  26        1.38        3.24      2.94 o
   8   4  26       20.78       21.13      3.50 o
   1   5  26      247.55      261.79      5.37 o
   2   5  26       30.14       27.82      2.71 o
   3   5  26      122.69      128.49      4.21 o
   4   5  26       14.16       16.33      2.88 o
   5   5  26       69.85       78.92      3.99 o
   6   5  26       48.98       57.85      4.79 o
   7   5  26        0.44        0.99      2.82 o
   0   6  26        3.85        1.92      2.96 o
   1   6  26       75.49       80.13      3.64 o
   2   6  26        1.17       -3.13      2.23 o
   3   6  26        2.40        4.95      2.58 o
   4   6  26       29.03       28.30      3.63 o
   1   1  27      155.19      148.11      3.65 o
   2   1  27       70.77       63.01      2.75 o
   3   1  27       62.06       59.28      2.82 o
   4   1  27       80.85       77.48      3.08 o
   5   1  27      361.79      391.77      6.12 o
   6   1  27       34.32       43.69      2.82 o
   7   1  27        5.88        9.58      2.47 o
   8   1  27       23.83       20.93      2.75 o
   9   1  27      113.30      111.87      4.70 o
  10   1  27       66.92       80.75      4.43 o
   0   2  27      382.13      409.40      8.03 o
   1   2  27       91.00       88.28      2.96 o
   2   2  27        2.46        1.32      1.92 o
   3   2  27      435.17      443.27      6.12 o
   4   2  27      272.94      287.92      5.38 o
   5   2  27       80.50       79.11      3.39 o
   6   2  27       25.95       20.43      2.55 o
   7   2  27      237.26      227.95      5.70 o
   8   2  27       75.38       77.04      4.09 o
   9   2  27        1.07       -4.19      2.80 o
   1   3  27       95.64       89.98      3.39 o
   2   3  27      168.43      167.40      4.32 o
   3   3  27      322.52      313.97      5.74 o
   4   3  27       59.18       49.73      3.07 o
   5   3  27       49.22       59.65      3.65 o
   6   3  27      358.32      365.61      8.41 o
   7   3  27       80.83       84.31      4.37 o
   8   3  27       19.05       19.64      3.34 o
   9   3  27        2.71       -1.77      3.10 o
   0   4  27      117.77      122.58      5.90 o
   1   4  27       39.17       30.32      2.73 o
   2   4  27        6.65        9.19      2.39 o
   3   4  27        2.49        5.75      2.44 o
   4   4  27       29.63       29.08      3.07 o
   5   4  27        6.94       17.36      2.81 o
   6   4  27        9.59        6.93      2.90 o
   7   4  27        0.43        6.95      3.23 o
   8   4  27        0.31       -3.76      3.19 o
   1   5  27       60.38       74.01      3.47 o
   2   5  27       59.38       56.11      3.27 o
   3   5  27       86.20       91.64      4.06 o
   4   5  27       11.52        8.70      2.76 o
   5   5  27       56.86       74.47      4.03 o
   6   5  27        0.26        1.23      2.87 o
   0   6  27        0.18        1.79      3.00 o
   1   6  27       62.11       57.05      3.52 o
   2   6  27        2.15        1.08      2.41 o
   3   6  27       29.19       28.66      3.26 o
   0   0  28       66.11       61.04      5.96 o
   1   0  28     1031.20     1032.92     15.28 o
   2   0  28       60.94       45.80      3.81 o
   3   0  28     1079.04     1068.08     19.60 o
   4   0  28       13.37       12.66      3.23 o
   5   0  28       22.82       29.58      3.68 o
   6   0  28        0.13       -4.22      2.81 o
   7   0  28      235.48      227.45      7.43 o
   8   0  28        0.83        0.92      3.33 o
   9   0  28       17.51       29.12      4.77 o
  10   0  28        0.01       -2.71      3.98 o
   1   1  28       46.99       43.42      2.76 o
   2   1  28      205.88      189.20      4.43 o
   3   1  28        2.62       -2.76      1.84 o
   4   1  28        6.65       -0.14      1.99 o
   5   1  28       15.86       19.30      2.40 o
   6   1  28      256.08      268.55      5.52 o
   7   1  28        1.55       -0.85      2.40 o
   8   1  28       14.47        8.08      2.74 o
   9   1  28        0.24        2.62      2.95 o
   0   2  28      109.89      113.90      5.26 o
   1   2  28        3.23        2.80      1.74 o
   2   2  28        3.57        2.25      1.81 o
   3   2  28       78.71       72.88      3.11 o
   4   2  28        0.89        0.69      2.08 o
   5   2  28       12.79       11.28      2.36 o
   6   2  28       32.47       36.83      3.16 o
   7   2  28       29.93       40.38      3.48 o
   8   2  28        7.21        7.80      2.88 o
   9   2  28       11.35        7.97      3.30 o
   1   3  28       28.98       26.72      2.51 o
   2   3  28       66.96       72.78      3.64 o
   3   3  28        2.29        6.93      2.31 o
   4   3  28       22.33       25.11      2.84 o
   5   3  28      110.44      100.14      4.23 o
   6   3  28        1.75        4.25      2.81 o
   7   3  28       15.50       11.52      3.09 o
   8   3  28       32.08       36.11      3.67 o
   0   4  28       78.10       80.20      5.84 o
   1   4  28       20.58       19.08      2.71 o
   2   4  28        0.09       -3.34      2.23 o
   3   4  28      255.94      270.44      6.04 o
   4   4  28       12.85       11.27      2.75 o
   5   4  28       67.06       66.03      3.89 o
   6   4  28       15.89       17.79      3.27 o
   7   4  28      218.26      214.60      6.95 o
   1   5  28       48.09       46.50      4.04 o
   2   5  28      130.60      144.52      4.82 o
   3   5  28       11.12       10.80      2.76 o
   4   5  28       36.28       36.72      3.22 o
   5   5  28       35.19       33.29      3.55 o
   0   6  28        1.43        3.56      3.30 o
   1   6  28       48.48       49.12      3.37 o
   1   1  29        3.48        2.03      1.92 o
   2   1  29      273.54      268.14      5.09 o
   3   1  29       47.41       47.77      2.88 o
   4   1  29        0.69       -1.56      2.08 o
   5   1  29        0.25        1.29      2.09 o
   6   1  29       24.09       24.52      2.70 o
   7   1  29       22.02       22.31      2.96 o
   8   1  29        6.57        5.43      2.86 o
   9   1  29        3.62        3.88      3.01 o
   0   2  29      365.29      365.77      7.78 o
   1   2  29      165.05      151.01      4.13 o
   2   2  29       12.60       12.47      2.16 o
   3   2  29      316.98      311.64      5.50 o
   4   2  29      269.35      265.28      5.40 o
   5   2  29       78.66       90.80      3.99 o
   6   2  29      112.59      109.50      4.45 o
   7   2  29      237.32      238.80      7.76 o
   8   2  29       72.54       79.80      4.22 o
   1   3  29       37.89       38.50      2.87 o
   2   3  29        0.06        2.97      2.18 o
   3   3  29       12.02       12.33      3.83 o
   4   3  29       47.12       48.62      3.56 o
   5   3  29       45.55       41.72      3.56 o
   6   3  29      105.11      107.74      5.08 o
   7   3  29        0.11       -4.07      2.94 o
   8   3  29        1.07       -2.57      3.25 o
   0   4  29        0.17       -0.09      3.40 o
   1   4  29       93.09       90.27      4.27 o
   2   4  29       23.53       21.02      3.04 o
   3   4  29       46.35       35.18      3.33 o
   4   4  29       62.38       66.42      4.19 o
   5   4  29       17.19       21.31      3.22 o
   6   4  29        0.05        0.15      3.01 o
   1   5  29        7.70        8.72      2.77 o
   2   5  29       13.37       18.37      2.89 o
   3   5  29        7.07        5.62      2.75 o
   4   5  29       26.50       29.76      3.26 o
   0   0  30     1072.42     1046.57     22.31 o
   1   0  30        0.01       -2.93      2.75 o
   2   0  30      196.75      188.78      6.93 o
   3   0  30       23.88       26.04      3.54 o
   4   0  30      758.04      747.20     12.88 o
   5   0  30        1.51       -0.05      3.06 o
   6   0  30      106.47       95.74      5.45 o
   7   0  30       26.61       16.51      3.95 o
   8   0  30      409.20      464.50     19.39 o
   1   1  30       10.29       10.21      2.14 o
   2   1  30        0.77        3.40      2.03 o
   3   1  30       34.03       36.22      2.80 o
   4   1  30        5.06        4.45      2.20 o
   5   1  30       36.39       39.91      2.98 o
   6   1  30        1.39       -0.97      2.35 o
   7   1  30       24.88       24.98      3.27 o
   8   1  30        0.00       -4.11      2.74 o
   0   2  30       48.32       42.24      4.78 o
   1   2  30        8.71       10.92      2.18 o
   2   2  30       11.60        6.45      2.19 o
   3   2  30        7.07        2.41      2.29 o
   4   2  30       56.33       53.68      3.30 o
   5   2  30       32.32       26.12      3.26 o
   6   2  30        0.01       -2.05      2.58 o
   7   2  30        0.88       -0.49      3.05 o
   8   2  30       37.65       50.77      4.18 o
   1   3  30       38.60       35.65      2.99 o
   2   3  30       83.87       80.65      3.84 o
   3   3  30        1.81        1.48      2.47 o
   4   3  30        0.70        4.37      2.72 o
   5   3  30       11.84       19.27      3.18 o
   6   3  30       23.44       18.30      3.35 o
   7   3  30       10.70       13.45      3.53 o
   0   4  30      338.31      348.57     10.56 o
   1   4  30        0.46        1.21      2.67 o
   2   4  30        0.97       -2.00      2.56 o
   3   4  30        5.31        6.76      3.04 o
   4   4  30      258.14      289.40      7.31 o
   5   4  30        0.04       -0.84      2.89 o
   1   5  30        1.33        2.25      2.67 o
   2   5  30        2.05        3.76      2.78 o
   3   5  30        8.27       12.60      2.99 o
   1   1  31        0.29       -0.45      2.01 o
   2   1  31       33.39       29.81      2.56 o
   3   1  31       17.63       19.46      2.46 o
   4   1  31        2.68        3.79      2.30 o
   5   1  31       39.64       50.08      3.26 o
   6   1  31        3.90        2.97      2.56 o
   7   1  31       50.94       52.40      3.79 o
   8   1  31        0.68        2.84      3.06 o
   0   2  31      495.16      520.49     11.04 o
   1   2  31      138.59      132.19      4.40 o
   2   2  31       29.73       30.09      2.97 o
   3   2  31      203.39      194.45      5.45 o
   4   2  31      453.62      462.15      7.83 o
   5   2  31       30.16       32.75      3.42 o
   6   2  31      102.33       91.64      4.76 o
   7   2  31       86.64      104.21      4.93 o
   1   3  31       13.48       12.70      2.77 o
   2   3  31       36.70       34.91      3.23 o
   3   3  31       48.61       44.97      3.40 o
   4   3  31       22.44       22.66      3.29 o
   5   3  31        9.65        1.23      3.23 o
   6   3  31        1.70       -0.86      3.25 o
   0   4  31       70.02       61.40      5.56 o
   1   4  31        4.22        5.11      2.82 o
   2   4  31        5.96        2.58      2.94 o
   3   4  31        2.12        2.27      2.98 o
   4   4  31       86.95      109.30      5.32 o
   5   4  31        0.06       -3.76      3.34 o
   0   0  32       85.85       79.17      8.77 o
   1   0  32      501.41      491.60     12.32 o
   2   0  32        7.88        4.04      3.13 o
   3   0  32      576.49      576.54     11.27 o
   4   0  32      115.47      139.99      6.71 o
   5   0  32      191.44      201.43      7.50 o
   6   0  32        4.80       10.79      4.22 o
   7   0  32      515.66      556.43     13.92 o
   1   1  32        0.28        1.15      2.05 o
   2   1  32        0.52        1.50      2.11 o
   3   1  32        1.42        3.56      2.32 o
   4   1  32       17.00       19.50      2.83 o
   5   1  32        0.04       -1.82      2.58 o
   6   1  32        1.00       -0.70      2.69 o
   7   1  32        0.39        0.07      3.08 o
   0   2  32        0.10        5.73      3.34 o
   1   2  32        3.59        5.36      2.39 o
   2   2  32        0.20       -3.55      2.37 o
   3   2  32       48.90       50.27      3.49 o
   4   2  32        9.83        9.79      3.04 o
   5   2  32       16.12       12.50      3.19 o
   6   2  32        0.02       -4.62      3.08 o
   1   3  32       75.22       84.89      4.58 o
   2   3  32        0.87        6.57      3.07 o
   3   3  32       46.05       50.80      4.32 o
   4   3  32        3.14        1.32      3.31 o
   5   3  32       29.80       33.56      4.02 o
   0   4  32       55.02       66.05      5.94 o
   1   4  32       56.93       53.13      4.20 o
   2   4  32        2.13       -1.65      3.14 o
   3   4  32      293.73      325.13     10.51 o
   1   1  33        7.47        8.27      2.39 o
   2   1  33       26.14       27.76      2.94 o
   3   1  33        0.38       -2.97      2.48 o
   4   1  33       90.66       81.75      4.10 o
   5   1  33       15.88       15.91      3.04 o
   6   1  33        4.11        3.89      2.93 o
   0   2  33      116.04       94.68      5.89 o
   1   2  33      257.16      260.07      6.23 o
   2   2  33        3.36        2.38      2.76 o
   3   2  33      664.51      737.75     10.92 o
   4   2  33       72.03       85.92      4.58 o
   5   2  33      252.62      299.61      7.18 o
   1   3  33        2.05        0.54      3.05 o
   2   3  33      133.00      144.75      5.67 o
   3   3  33        3.94       10.17      3.49 o
   4   3  33        0.01        2.33      3.30 o
   0   4  33       88.56       94.24      7.43 o
   1   4  33       23.33       23.65      3.91 o
   0   0  34      723.04      766.28     19.25 o
   1   0  34        6.38       -1.98      3.50 o
   2   0  34       74.53       99.21      5.70 o
   3   0  34      123.89      131.07      6.50 o
   4   0  34      935.26     1083.18     17.61 o
   5   0  34       60.41       68.54      6.43 o
   1   1  34       88.84       94.82      4.06 o
   2   1  34       40.02       54.71      3.51 o
   3   1  34       13.19       15.20      3.04 o
   4   1  34       10.55       15.23      3.02 o
   5   1  34      118.89      124.41      6.71 o
   0   2  34      106.89      106.22      6.58 o
   1   2  34        0.14       -2.82      2.64 o
   2   2  34       39.51       49.20      3.73 o
   3   2  34        7.00       15.93      3.33 o
   4   2  34        0.99        0.92      3.10 o
   1   3  34       36.99       41.94      3.96 o
   2   3  34       18.79       15.94      3.74 o
   3   3  34        4.79        2.77      3.43 o
   1   1  35      109.53      122.13      4.79 o
   2   1  35      129.41      140.84      4.89 o
   3   1  35       75.89       78.56      4.07 o
   4   1  35        1.51       -2.31      2.77 o
   0   2  35      417.85      459.36     12.05 o
   1   2  35       34.69       30.72      3.66 o
   2   2  35        0.00       -1.40      3.55 o
   3   2  35       12.16        7.14      3.21 o
   0   0  36      288.02      324.67     12.77 o
   1   0  36      206.11      208.85      7.91 o
   2   0  36       43.77       39.85      4.83 o
   3   0  36        5.74       -5.72      3.82 o
   1   1  36       24.69       21.41      3.29 o
   2   1  36      299.93      320.41      7.26 o
 
